# Supplementary material for: Methyltransferase 3, N6-adenosine-methyltransferase complex catalytic subunit-induced long intergenic non-protein coding RNA 1833 N6-methyladenosine methylation promotes the non-small cell lung cancer progression via regulating heterogeneous nuclear ribonucleoprotein A2/B1 expression
Source: Bioengineered. 2022 Apr 20;13(4):10493–503. doi: 10.1080/21655979.2022.2061305 (PMC9161889; doi:10.1080/21655979.2022.2061305)
Supplement: Supplemental Material [file KBIE_A_2061305_SM8250.zip › supplementary/Supplementary material 4.xlsx]

## Sheet: HNRNPA2B1-regulated mRNAs
geneID	geneName	clusterNum	clipExpNum	clipIDnum
ENSG00000000003	TSPAN6	7	3	7
ENSG00000000457	SCYL3	5	4	6
ENSG00000000460	C1orf112	3	3	3
ENSG00000001036	FUCA2	6	5	6
ENSG00000001084	GCLC	16	6	17
ENSG00000001167	NFYA	11	6	17
ENSG00000001461	NIPAL3	3	3	3
ENSG00000001497	LAS1L	18	5	21
ENSG00000001561	ENPP4	2	2	3
ENSG00000001617	SEMA3F	12	6	13
ENSG00000001629	ANKIB1	1	2	2
ENSG00000001630	CYP51A1	22	6	45
ENSG00000001631	KRIT1	9	5	13
ENSG00000002016	RAD52	6	6	13
ENSG00000002330	BAD	4	3	5
ENSG00000002549	LAP3	6	4	6
ENSG00000002834	LASP1	11	6	18
ENSG00000002919	SNX11	7	4	9
ENSG00000002933	TMEM176A	11	5	17
ENSG00000003056	M6PR	10	5	11
ENSG00000003096	KLHL13	4	6	9
ENSG00000003137	CYP26B1	1	1	1
ENSG00000003147	ICA1	1	2	2
ENSG00000003249	DBNDD1	20	6	26
ENSG00000003393	ALS2	19	6	21
ENSG00000003402	CFLAR	29	6	36
ENSG00000003509	NDUFAF7	10	6	12
ENSG00000003756	RBM5	44	6	85
ENSG00000003987	MTMR7	1	3	3
ENSG00000004059	ARF5	7	4	10
ENSG00000004139	SARM1	38	6	65
ENSG00000004142	POLDIP2	11	4	12
ENSG00000004399	PLXND1	8	4	8
ENSG00000004455	AK2	21	6	26
ENSG00000004478	FKBP4	16	6	19
ENSG00000004487	KDM1A	2	3	4
ENSG00000004534	RBM6	18	6	26
ENSG00000004660	CAMKK1	4	3	4
ENSG00000004700	RECQL	7	4	7
ENSG00000004766	VPS50	2	2	2
ENSG00000004777	ARHGAP33	25	6	39
ENSG00000004779	NDUFAB1	5	3	7
ENSG00000004897	CDC27	3	2	3
ENSG00000004975	DVL2	23	6	37
ENSG00000005007	UPF1	27	6	30
ENSG00000005022	SLC25A5	7	5	7
ENSG00000005075	POLR2J	3	4	7
ENSG00000005100	DHX33	17	6	20
ENSG00000005102	MEOX1	1	1	1
ENSG00000005108	THSD7A	4	4	5
ENSG00000005156	LIG3	43	6	50
ENSG00000005175	RPAP3	3	4	4
ENSG00000005194	CIAPIN1	11	5	14
ENSG00000005206	SPPL2B	28	6	49
ENSG00000005238	FAM214B	16	6	26
ENSG00000005302	MSL3	9	3	11
ENSG00000005339	CREBBP	13	6	22
ENSG00000005379	TSPOAP1	39	6	57
ENSG00000005436	GCFC2	13	6	15
ENSG00000005448	WDR54	4	4	4
ENSG00000005469	CROT	2	2	2
ENSG00000005483	KMT2E	5	6	9
ENSG00000005486	RHBDD2	6	4	6
ENSG00000005513	SOX8	2	2	2
ENSG00000005700	IBTK	21	6	26
ENSG00000005801	ZNF195	13	6	22
ENSG00000005810	MYCBP2	5	6	11
ENSG00000005812	FBXL3	13	5	17
ENSG00000005882	PDK2	8	5	11
ENSG00000005884	ITGA3	16	5	18
ENSG00000005889	ZFX	11	6	13
ENSG00000005893	LAMP2	12	6	15
ENSG00000005961	ITGA2B	2	1	2
ENSG00000006007	GDE1	7	5	7
ENSG00000006015	REX1BD	9	5	15
ENSG00000006025	OSBPL7	9	3	9
ENSG00000006042	TMEM98	24	6	33
ENSG00000006062	MAP3K14	6	4	7
ENSG00000006071	ABCC8	3	2	3
ENSG00000006118	TMEM132A	32	6	87
ENSG00000006125	AP2B1	3	2	3
ENSG00000006128	TAC1	2	2	3
ENSG00000006194	ZNF263	10	6	13
ENSG00000006282	SPATA20	2	3	3
ENSG00000006283	CACNA1G	1	1	1
ENSG00000006327	TNFRSF12A	6	5	8
ENSG00000006432	MAP3K9	23	6	28
ENSG00000006459	KDM7A	11	5	13
ENSG00000006468	ETV1	7	4	7
ENSG00000006530	AGK	9	6	12
ENSG00000006576	PHTF2	8	4	9
ENSG00000006607	FARP2	10	5	12
ENSG00000006634	DBF4	5	4	6
ENSG00000006652	IFRD1	31	6	41
ENSG00000006704	GTF2IRD1	1	6	6
ENSG00000006712	PAF1	7	4	9
ENSG00000006715	VPS41	4	3	5
ENSG00000006740	ARHGAP44	4	2	4
ENSG00000006744	ELAC2	31	6	33
ENSG00000006756	ARSD	4	3	4
ENSG00000006831	ADIPOR2	3	2	3
ENSG00000007047	MARK4	16	5	20
ENSG00000007062	PROM1	4	3	5
ENSG00000007080	CCDC124	9	6	14
ENSG00000007168	PAFAH1B1	10	6	13
ENSG00000007202	KIAA0100	51	6	64
ENSG00000007237	GAS7	1	1	1
ENSG00000007341	ST7L	17	6	23
ENSG00000007372	PAX6	5	3	5
ENSG00000007376	RPUSD1	2	4	4
ENSG00000007384	RHBDF1	3	4	5
ENSG00000007392	LUC7L	23	6	39
ENSG00000007402	CACNA2D2	1	1	1
ENSG00000007516	BAIAP3	2	1	2
ENSG00000007520	TSR3	2	3	3
ENSG00000007541	PIGQ	35	6	55
ENSG00000007545	CRAMP1	3	6	9
ENSG00000007866	TEAD3	4	4	5
ENSG00000007923	DNAJC11	13	6	19
ENSG00000007944	MYLIP	2	2	2
ENSG00000008018	PSMB1	4	5	8
ENSG00000008118	CAMK1G	2	2	2
ENSG00000008128	CDK11A	15	6	22
ENSG00000008130	NADK	11	5	13
ENSG00000008256	CYTH3	3	3	3
ENSG00000008277	ADAM22	4	5	7
ENSG00000008282	SYPL1	3	3	4
ENSG00000008283	CYB561	3	2	3
ENSG00000008294	SPAG9	25	6	30
ENSG00000008300	CELSR3	79	6	110
ENSG00000008311	AASS	12	4	14
ENSG00000008324	SS18L2	1	1	1
ENSG00000008382	MPND	2	2	2
ENSG00000008394	MGST1	2	2	2
ENSG00000008405	CRY1	5	5	5
ENSG00000008513	ST3GAL1	4	4	7
ENSG00000008517	IL32	1	1	1
ENSG00000008710	PKD1	88	6	119
ENSG00000008735	MAPK8IP2	21	6	32
ENSG00000008838	MED24	26	6	39
ENSG00000008853	RHOBTB2	20	6	22
ENSG00000008869	HEATR5B	21	6	21
ENSG00000008952	SEC62	30	6	36
ENSG00000008988	RPS20	13	6	29
ENSG00000009307	CSDE1	11	6	11
ENSG00000009335	UBE3C	6	4	9
ENSG00000009413	REV3L	7	5	9
ENSG00000009694	TENM1	4	4	4
ENSG00000009780	FAM76A	3	3	3
ENSG00000009830	POMT2	27	6	31
ENSG00000009844	VTA1	2	2	2
ENSG00000009954	BAZ1B	5	4	7
ENSG00000010072	SPRTN	5	4	5
ENSG00000010165	METTL13	5	4	5
ENSG00000010219	DYRK4	1	1	1
ENSG00000010244	ZNF207	88	6	178
ENSG00000010256	UQCRC1	13	5	20
ENSG00000010270	STARD3NL	5	3	8
ENSG00000010292	NCAPD2	13	6	22
ENSG00000010295	IFFO1	18	6	26
ENSG00000010310	GIPR	3	3	3
ENSG00000010318	PHF7	6	3	7
ENSG00000010322	NISCH	28	6	63
ENSG00000010361	FUZ	3	1	3
ENSG00000010404	IDS	19	6	27
ENSG00000010539	ZNF200	5	4	5
ENSG00000010626	LRRC23	4	4	5
ENSG00000010810	FYN	1	1	1
ENSG00000010818	HIVEP2	1	1	1
ENSG00000011007	ELOA	24	6	35
ENSG00000011009	LYPLA2	17	6	27
ENSG00000011021	CLCN6	15	6	25
ENSG00000011028	MRC2	10	4	10
ENSG00000011052	NME1-NME2	20	6	30
ENSG00000011105	TSPAN9	2	2	2
ENSG00000011114	BTBD7	22	6	23
ENSG00000011132	APBA3	8	6	19
ENSG00000011143	MKS1	18	6	21
ENSG00000011198	ABHD5	5	5	5
ENSG00000011201	ANOS1	3	4	6
ENSG00000011243	AKAP8L	9	6	10
ENSG00000011258	MBTD1	6	3	6
ENSG00000011260	UTP18	5	3	5
ENSG00000011275	RNF216	4	3	5
ENSG00000011295	TTC19	12	6	16
ENSG00000011304	PTBP1	34	6	45
ENSG00000011332	DPF1	16	6	27
ENSG00000011347	SYT7	4	3	4
ENSG00000011376	LARS2	1	1	1
ENSG00000011405	PIK3C2A	13	5	14
ENSG00000011426	ANLN	5	4	6
ENSG00000011451	WIZ	35	6	58
ENSG00000011454	RABGAP1	7	6	8
ENSG00000011478	QPCTL	1	1	1
ENSG00000011485	PPP5C	15	6	32
ENSG00000011523	CEP68	25	6	37
ENSG00000011566	MAP4K3	1	1	1
ENSG00000011638	TMEM159	3	2	3
ENSG00000011677	GABRA3	1	1	1
ENSG00000012048	BRCA1	14	6	20
ENSG00000012061	ERCC1	13	6	19
ENSG00000012171	SEMA3B	11	4	11
ENSG00000012174	MBTPS2	3	1	3
ENSG00000012232	EXTL3	19	6	20
ENSG00000012660	ELOVL5	4	4	5
ENSG00000012817	KDM5D	28	6	31
ENSG00000012822	CALCOCO1	29	6	54
ENSG00000012963	UBR7	3	2	3
ENSG00000012983	MAP4K5	4	3	5
ENSG00000013016	EHD3	4	3	4
ENSG00000013275	PSMC4	12	6	18
ENSG00000013288	MAN2B2	8	4	8
ENSG00000013293	SLC7A14	4	3	5
ENSG00000013306	SLC25A39	13	6	16
ENSG00000013364	MVP	11	6	21
ENSG00000013374	NUB1	13	6	14
ENSG00000013375	PGM3	26	6	30
ENSG00000013392	RWDD2A	2	2	2
ENSG00000013441	CLK1	27	6	53
ENSG00000013503	POLR3B	1	1	1
ENSG00000013523	ANGEL1	21	6	24
ENSG00000013561	RNF14	10	5	11
ENSG00000013563	DNASE1L1	1	1	1
ENSG00000013573	DDX11	4	3	5
ENSG00000013619	MAMLD1	4	4	5
ENSG00000013810	TACC3	13	6	13
ENSG00000014123	UFL1	6	5	6
ENSG00000014138	POLA2	8	4	8
ENSG00000014216	CAPN1	43	6	62
ENSG00000014641	MDH1	20	6	26
ENSG00000014824	SLC30A9	1	1	1
ENSG00000014919	COX15	19	6	25
ENSG00000015133	CCDC88C	11	5	11
ENSG00000015153	YAF2	13	6	16
ENSG00000015285	WAS	1	1	1
ENSG00000015475	BID	8	4	9
ENSG00000015479	MATR3	55	6	133
ENSG00000015532	XYLT2	12	5	13
ENSG00000015592	STMN4	7	5	12
ENSG00000015676	NUDCD3	4	3	4
ENSG00000016082	ISL1	7	6	14
ENSG00000016864	GLT8D1	13	5	17
ENSG00000017260	ATP2C1	3	3	3
ENSG00000017797	RALBP1	4	5	5
ENSG00000018189	RUFY3	11	6	17
ENSG00000018236	CNTN1	4	3	6
ENSG00000018408	WWTR1	2	2	2
ENSG00000018510	AGPS	5	4	7
ENSG00000018869	ZNF582	1	1	1
ENSG00000019144	PHLDB1	124	6	202
ENSG00000019485	PRDM11	3	2	3
ENSG00000019995	ZRANB1	11	4	13
ENSG00000020129	NCDN	17	6	22
ENSG00000020181	ADGRA2	13	6	21
ENSG00000020256	ZFP64	7	4	9
ENSG00000020577	SAMD4A	9	4	9
ENSG00000020922	MRE11	1	1	1
ENSG00000021355	SERPINB1	1	1	1
ENSG00000021488	SLC7A9	1	3	3
ENSG00000021574	SPAST	2	2	2
ENSG00000021762	OSBPL5	2	2	2
ENSG00000021776	AQR	18	5	19
ENSG00000022267	FHL1	6	4	7
ENSG00000022277	RTF2	4	3	4
ENSG00000022567	SLC45A4	6	2	6
ENSG00000022840	RNF10	10	6	12
ENSG00000022976	ZNF839	13	5	13
ENSG00000023041	ZDHHC6	3	3	3
ENSG00000023171	GRAMD1B	7	5	8
ENSG00000023191	RNH1	19	6	22
ENSG00000023228	NDUFS1	16	6	19
ENSG00000023287	RB1CC1	3	6	7
ENSG00000023318	ERP44	2	2	2
ENSG00000023330	ALAS1	14	5	15
ENSG00000023516	AKAP11	37	6	44
ENSG00000023608	SNAPC1	2	2	2
ENSG00000023734	STRAP	4	3	5
ENSG00000023892	DEF6	3	3	3
ENSG00000023902	PLEKHO1	40	6	67
ENSG00000024048	UBR2	5	4	7
ENSG00000024862	CCDC28A	1	1	1
ENSG00000025039	RRAGD	9	4	9
ENSG00000025156	HSF2	1	1	1
ENSG00000025434	NR1H3	7	5	10
ENSG00000025770	NCAPH2	9	5	9
ENSG00000025796	SEC63	13	6	20
ENSG00000025800	KPNA6	19	6	31
ENSG00000026025	VIM	30	6	79
ENSG00000026036	RTEL1-TNFRSF6B	23	6	31
ENSG00000026297	RNASET2	5	3	5
ENSG00000026559	KCNG1	2	2	2
ENSG00000026652	AGPAT4	4	4	7
ENSG00000027001	MIPEP	1	1	1
ENSG00000027644	INSRR	3	2	3
ENSG00000027697	IFNGR1	3	3	3
ENSG00000027847	B4GALT7	27	6	48
ENSG00000028203	VEZT	4	6	10
ENSG00000028277	POU2F2	8	5	9
ENSG00000028310	BRD9	13	6	18
ENSG00000028528	SNX1	26	6	47
ENSG00000029153	ARNTL2	4	3	4
ENSG00000029363	BCLAF1	36	6	57
ENSG00000029364	SLC39A9	20	6	22
ENSG00000029534	ANK1	8	4	8
ENSG00000029639	TFB1M	1	5	5
ENSG00000029725	RABEP1	7	5	11
ENSG00000029993	HMGB3	21	6	37
ENSG00000030066	NUP160	15	6	28
ENSG00000030110	BAK1	3	3	5
ENSG00000030419	IKZF2	4	3	4
ENSG00000030582	GRN	2	2	2
ENSG00000031003	FAM13B	3	4	5
ENSG00000031691	CENPQ	1	1	1
ENSG00000031698	SARS	12	6	13
ENSG00000031823	RANBP3	5	3	5
ENSG00000032219	ARID4A	14	6	15
ENSG00000032389	EIPR1	2	2	2
ENSG00000032444	PNPLA6	45	6	56
ENSG00000032742	IFT88	3	2	3
ENSG00000033011	ALG1	4	3	4
ENSG00000033030	ZCCHC8	32	6	46
ENSG00000033050	ABCF2	16	6	18
ENSG00000033100	CHPF2	23	6	38
ENSG00000033122	LRRC7	1	1	1
ENSG00000033178	UBA6	15	6	20
ENSG00000033627	ATP6V0A1	56	6	82
ENSG00000033867	SLC4A7	10	6	16
ENSG00000034053	APBA2	1	1	1
ENSG00000034152	MAP2K3	2	2	2
ENSG00000034510	TMSB10	3	6	18
ENSG00000034677	RNF19A	11	4	13
ENSG00000034693	PEX3	2	1	2
ENSG00000034713	GABARAPL2	13	6	17
ENSG00000035115	SH3YL1	28	6	46
ENSG00000035141	FAM136A	4	4	5
ENSG00000035403	VCL	2	1	2
ENSG00000035499	DEPDC1B	2	2	2
ENSG00000035681	NSMAF	16	5	18
ENSG00000035687	ADSS	4	2	4
ENSG00000035862	TIMP2	2	5	7
ENSG00000035928	RFC1	10	5	10
ENSG00000036054	TBC1D23	8	5	8
ENSG00000036257	CUL3	9	3	10
ENSG00000036530	CYP46A1	15	5	18
ENSG00000036549	AC118549.1	3	5	7
ENSG00000037042	TUBG2	13	6	23
ENSG00000037474	NSUN2	13	6	16
ENSG00000037637	FBXO42	5	4	5
ENSG00000037749	MFAP3	12	6	15
ENSG00000037757	MRI1	19	6	39
ENSG00000038002	AGA	2	2	2
ENSG00000038219	BOD1L1	47	6	55
ENSG00000038274	MAT2B	3	3	3
ENSG00000038358	EDC4	28	6	32
ENSG00000038382	TRIO	2	5	8
ENSG00000038427	VCAN	24	6	45
ENSG00000038532	CLEC16A	4	5	6
ENSG00000039068	CDH1	1	6	6
ENSG00000039123	MTREX	2	2	2
ENSG00000039319	ZFYVE16	54	6	69
ENSG00000039523	RIPOR1	27	6	38
ENSG00000039560	RAI14	2	2	2
ENSG00000039650	PNKP	16	6	24
ENSG00000040199	PHLPP2	17	6	19
ENSG00000040275	SPDL1	6	5	6
ENSG00000040487	PQLC2	7	3	7
ENSG00000040531	CTNS	4	3	4
ENSG00000040608	RTN4R	1	1	1
ENSG00000040633	PHF23	11	6	19
ENSG00000040731	CDH10	1	1	1
ENSG00000040933	INPP4A	1	1	1
ENSG00000041353	RAB27B	2	2	2
ENSG00000041357	PSMA4	22	6	32
ENSG00000041802	LSG1	9	6	9
ENSG00000041982	TNC	2	2	2
ENSG00000041988	THAP3	6	5	8
ENSG00000042088	TDP1	8	5	8
ENSG00000042317	SPATA7	11	4	11
ENSG00000042429	MED17	53	6	71
ENSG00000042445	RETSAT	7	5	7
ENSG00000042753	AP2S1	2	2	2
ENSG00000043093	DCUN1D1	27	6	35
ENSG00000043514	TRIT1	2	4	4
ENSG00000044090	CUL7	21	5	27
ENSG00000044115	CTNNA1	3	2	3
ENSG00000044446	PHKA2	2	2	2
ENSG00000044459	CNTLN	4	3	4
ENSG00000044574	HSPA5	27	6	51
ENSG00000046647	GEMIN8	7	5	11
ENSG00000046651	OFD1	9	5	10
ENSG00000046653	GPM6B	1	1	1
ENSG00000046889	PREX2	7	6	8
ENSG00000047056	WDR37	1	1	1
ENSG00000047188	YTHDC2	25	6	28
ENSG00000047230	CTPS2	3	2	3
ENSG00000047249	ATP6V1H	2	3	3
ENSG00000047315	POLR2B	15	6	16
ENSG00000047346	FAM214A	2	3	3
ENSG00000047410	TPR	42	6	64
ENSG00000047578	KIAA0556	4	6	9
ENSG00000047579	DTNBP1	1	1	1
ENSG00000047621	C12orf4	9	5	9
ENSG00000047634	SCML1	9	5	9
ENSG00000047644	WWC3	2	2	2
ENSG00000047648	ARHGAP6	1	1	1
ENSG00000047849	MAP4	16	6	20
ENSG00000047932	GOPC	3	4	5
ENSG00000048028	USP28	6	5	7
ENSG00000048052	HDAC9	1	1	1
ENSG00000048140	TSPAN17	20	6	27
ENSG00000048162	NOP16	1	3	3
ENSG00000048342	CC2D2A	11	6	14
ENSG00000048392	RRM2B	2	2	2
ENSG00000048405	ZNF800	1	1	1
ENSG00000048471	SNX29	2	1	2
ENSG00000048540	LMO3	28	6	31
ENSG00000048544	MRPS10	3	3	4
ENSG00000048649	RSF1	20	6	23
ENSG00000048707	VPS13D	17	5	19
ENSG00000048740	CELF2	2	2	2
ENSG00000048828	FAM120A	1	1	1
ENSG00000048991	R3HDM1	1	1	1
ENSG00000049130	KITLG	2	1	2
ENSG00000049167	ERCC8	6	4	6
ENSG00000049192	ADAMTS6	1	1	1
ENSG00000049239	H6PD	24	6	28
ENSG00000049245	VAMP3	9	5	10
ENSG00000049323	LTBP1	1	1	1
ENSG00000049449	RCN1	10	5	13
ENSG00000049541	RFC2	6	4	6
ENSG00000049618	ARID1B	3	1	3
ENSG00000049656	CLPTM1L	30	6	38
ENSG00000049759	NEDD4L	1	1	1
ENSG00000049769	PPP1R3F	15	6	23
ENSG00000049860	HEXB	1	1	1
ENSG00000049883	PTCD2	3	3	4
ENSG00000050030	NEXMIF	11	5	13
ENSG00000050130	JKAMP	18	6	21
ENSG00000050165	DKK3	7	4	7
ENSG00000050393	MCUR1	2	3	3
ENSG00000050405	LIMA1	5	3	5
ENSG00000050426	LETMD1	19	6	29
ENSG00000050438	SLC4A8	35	6	39
ENSG00000050748	MAPK9	17	6	29
ENSG00000050767	COL23A1	1	2	2
ENSG00000050820	BCAR1	16	6	20
ENSG00000051009	FAM160A2	9	6	13
ENSG00000051108	HERPUD1	13	6	20
ENSG00000051128	HOMER3	13	4	14
ENSG00000051341	POLQ	2	1	2
ENSG00000051382	PIK3CB	2	1	2
ENSG00000051523	CYBA	2	2	2
ENSG00000051596	THOC3	13	5	17
ENSG00000051620	HEBP2	1	1	1
ENSG00000051825	MPHOSPH9	21	6	29
ENSG00000052126	PLEKHA5	29	6	54
ENSG00000052723	SIKE1	10	4	11
ENSG00000052749	RRP12	10	6	10
ENSG00000052795	FNIP2	2	2	2
ENSG00000052802	MSMO1	4	5	5
ENSG00000052841	TTC17	11	4	13
ENSG00000053254	FOXN3	1	1	1
ENSG00000053371	AKR7A2	5	5	7
ENSG00000053372	MRTO4	6	4	9
ENSG00000053438	NNAT	6	5	12
ENSG00000053501	USE1	5	4	9
ENSG00000053524	MCF2L2	30	6	33
ENSG00000053770	AP5M1	7	5	9
ENSG00000053900	ANAPC4	30	6	39
ENSG00000054116	TRAPPC3	11	6	13
ENSG00000054148	PHPT1	6	6	15
ENSG00000054267	ARID4B	8	6	8
ENSG00000054277	OPN3	10	5	10
ENSG00000054356	PTPRN	25	6	35
ENSG00000054523	KIF1B	37	6	71
ENSG00000054654	SYNE2	92	6	103
ENSG00000054690	PLEKHH1	37	6	54
ENSG00000054793	ATP9A	4	3	5
ENSG00000054965	FAM168A	1	1	1
ENSG00000054967	RELT	19	6	23
ENSG00000054983	GALC	10	6	12
ENSG00000055044	NOP58	5	6	14
ENSG00000055070	SZRD1	6	4	6
ENSG00000055118	KCNH2	6	6	15
ENSG00000055147	FAM114A2	6	5	6
ENSG00000055163	CYFIP2	6	5	8
ENSG00000055208	TAB2	2	3	3
ENSG00000055211	GINM1	3	2	3
ENSG00000055332	EIF2AK2	5	3	6
ENSG00000055483	USP36	34	6	46
ENSG00000055609	KMT2C	24	6	34
ENSG00000055917	PUM2	8	5	19
ENSG00000055950	MRPL43	15	6	21
ENSG00000055955	ITIH4	17	6	22
ENSG00000056097	ZFR	6	3	8
ENSG00000056277	ZNF280C	5	5	5
ENSG00000056487	PHF21B	6	6	12
ENSG00000056558	TRAF1	2	1	2
ENSG00000056586	RC3H2	36	6	44
ENSG00000056998	GYG2	5	2	7
ENSG00000057019	DCBLD2	14	6	20
ENSG00000057252	SOAT1	1	1	1
ENSG00000057468	MSH4	3	3	3
ENSG00000057608	GDI2	2	1	2
ENSG00000057757	PITHD1	6	4	6
ENSG00000057935	MTA3	12	6	16
ENSG00000058056	USP13	8	4	8
ENSG00000058063	ATP11B	12	5	12
ENSG00000058091	CDK14	1	1	1
ENSG00000058262	SEC61A1	26	6	41
ENSG00000058272	PPP1R12A	7	5	8
ENSG00000058404	CAMK2B	7	5	7
ENSG00000058453	CROCC	11	4	13
ENSG00000058600	POLR3E	23	6	29
ENSG00000058668	ATP2B4	13	6	16
ENSG00000058673	ZC3H11A	58	6	73
ENSG00000058729	RIOK2	3	2	3
ENSG00000058799	YIPF1	1	1	1
ENSG00000058804	NDC1	3	2	3
ENSG00000059122	FLYWCH1	22	6	30
ENSG00000059145	UNKL	13	5	15
ENSG00000059377	TBXAS1	4	4	5
ENSG00000059573	ALDH18A1	4	3	4
ENSG00000059588	TARBP1	18	6	35
ENSG00000059691	GATB	4	4	5
ENSG00000059728	MXD1	19	6	26
ENSG00000059769	DNAJC25	4	3	4
ENSG00000059804	SLC2A3	13	5	18
ENSG00000059915	PSD	27	6	42
ENSG00000060069	CTDP1	3	4	6
ENSG00000060138	YBX3	2	1	2
ENSG00000060237	WNK1	15	6	20
ENSG00000060339	CCAR1	10	6	15
ENSG00000060491	OGFR	25	6	33
ENSG00000060642	PIGV	3	2	4
ENSG00000060656	PTPRU	11	5	12
ENSG00000060688	SNRNP40	2	2	2
ENSG00000060709	RIMBP2	2	2	2
ENSG00000060718	COL11A1	6	3	6
ENSG00000060749	QSER1	14	6	17
ENSG00000060762	MPC1	1	1	1
ENSG00000060971	ACAA1	23	6	35
ENSG00000060982	BCAT1	17	6	23
ENSG00000061273	HDAC7	30	6	46
ENSG00000061337	LZTS1	2	2	2
ENSG00000061918	GUCY1B1	7	2	8
ENSG00000061936	SFSWAP	23	6	31
ENSG00000061938	TNK2	36	6	47
ENSG00000061987	MON2	21	5	28
ENSG00000062038	CDH3	3	1	3
ENSG00000062194	GPBP1	2	2	2
ENSG00000062370	ZNF112	4	3	4
ENSG00000062485	CS	25	5	30
ENSG00000062598	ELMO2	6	5	7
ENSG00000062650	WAPL	10	3	10
ENSG00000062716	VMP1	6	4	7
ENSG00000062725	APPBP2	28	6	38
ENSG00000062822	POLD1	7	5	8
ENSG00000063015	SEZ6	5	3	6
ENSG00000063046	EIF4B	36	6	55
ENSG00000063127	SLC6A16	5	4	7
ENSG00000063169	BICRA	6	4	7
ENSG00000063176	SPHK2	25	6	37
ENSG00000063177	RPL18	18	6	36
ENSG00000063180	CA11	11	5	13
ENSG00000063244	U2AF2	11	6	17
ENSG00000063245	EPN1	5	4	7
ENSG00000063322	MED29	8	4	8
ENSG00000063438	AHRR	18	6	27
ENSG00000063587	ZNF275	15	6	26
ENSG00000063601	MTMR1	8	6	10
ENSG00000063660	GPC1	21	6	40
ENSG00000063761	ADCK1	2	2	2
ENSG00000063854	HAGH	19	6	28
ENSG00000063978	RNF4	1	1	1
ENSG00000064042	LIMCH1	1	1	1
ENSG00000064102	INTS13	5	5	7
ENSG00000064115	TM7SF3	3	3	3
ENSG00000064225	ST3GAL6	6	4	6
ENSG00000064300	NGFR	6	5	11
ENSG00000064309	CDON	6	4	7
ENSG00000064313	TAF2	10	6	17
ENSG00000064393	HIPK2	11	6	22
ENSG00000064489	BORCS8-MEF2B	13	6	16
ENSG00000064490	RFXANK	1	1	1
ENSG00000064545	TMEM161A	9	4	10
ENSG00000064547	LPAR2	15	6	27
ENSG00000064601	CTSA	8	6	14
ENSG00000064607	SUGP2	29	6	63
ENSG00000064651	SLC12A2	22	5	22
ENSG00000064655	EYA2	1	1	1
ENSG00000064666	CNN2	24	6	38
ENSG00000064687	ABCA7	39	6	59
ENSG00000064692	SNCAIP	2	2	2
ENSG00000064726	BTBD1	3	2	3
ENSG00000064932	SBNO2	8	5	8
ENSG00000064933	PMS1	4	2	4
ENSG00000064961	HMG20B	8	6	11
ENSG00000064995	TAF11	5	6	9
ENSG00000064999	ANKS1A	2	2	2
ENSG00000065000	AP3D1	18	6	20
ENSG00000065029	ZNF76	28	6	39
ENSG00000065057	NTHL1	5	4	6
ENSG00000065060	UHRF1BP1	19	6	19
ENSG00000065135	GNAI3	2	2	2
ENSG00000065150	IPO5	36	6	46
ENSG00000065154	OAT	9	6	11
ENSG00000065183	WDR3	5	2	5
ENSG00000065243	PKN2	3	4	4
ENSG00000065268	WDR18	4	3	4
ENSG00000065308	TRAM2	5	3	5
ENSG00000065328	MCM10	2	1	2
ENSG00000065357	DGKA	3	3	4
ENSG00000065413	ANKRD44	2	2	2
ENSG00000065427	KARS	12	6	13
ENSG00000065457	ADAT1	16	6	21
ENSG00000065491	TBC1D22B	1	2	2
ENSG00000065518	NDUFB4	8	6	13
ENSG00000065526	SPEN	42	6	45
ENSG00000065534	MYLK	1	1	1
ENSG00000065548	ZC3H15	5	6	7
ENSG00000065559	MAP2K4	1	1	1
ENSG00000065600	TMEM206	4	3	4
ENSG00000065613	SLK	9	6	9
ENSG00000065615	CYB5R4	1	2	2
ENSG00000065665	SEC61A2	7	4	8
ENSG00000065802	ASB1	22	6	27
ENSG00000065809	FAM107B	3	3	5
ENSG00000065882	TBC1D1	6	5	8
ENSG00000065883	CDK13	3	3	3
ENSG00000065911	MTHFD2	2	1	2
ENSG00000065923	SLC9A7	2	2	2
ENSG00000065970	FOXJ2	10	4	10
ENSG00000065978	YBX1	6	6	18
ENSG00000065989	PDE4A	1	1	1
ENSG00000066044	ELAVL1	14	6	19
ENSG00000066084	DIP2B	2	2	2
ENSG00000066117	SMARCD1	16	6	29
ENSG00000066135	KDM4A	7	6	11
ENSG00000066136	NFYC	2	3	4
ENSG00000066279	ASPM	1	1	1
ENSG00000066322	ELOVL1	6	4	7
ENSG00000066379	ZNRD1	1	1	1
ENSG00000066382	MPPED2	2	1	2
ENSG00000066422	ZBTB11	18	6	25
ENSG00000066427	ATXN3	31	6	36
ENSG00000066455	GOLGA5	2	2	2
ENSG00000066468	FGFR2	8	3	8
ENSG00000066654	THUMPD1	8	5	11
ENSG00000066697	MSANTD3	3	3	3
ENSG00000066735	KIF26A	3	3	4
ENSG00000066739	ATG2B	33	6	38
ENSG00000066777	ARFGEF1	6	4	6
ENSG00000066827	ZFAT	1	1	1
ENSG00000066855	MTFR1	2	4	4
ENSG00000066926	FECH	3	3	3
ENSG00000066933	MYO9A	9	6	10
ENSG00000067048	DDX3Y	18	6	22
ENSG00000067057	PFKP	11	4	11
ENSG00000067064	IDI1	17	6	27
ENSG00000067082	KLF6	22	6	38
ENSG00000067167	TRAM1	8	5	8
ENSG00000067177	PHKA1	4	2	4
ENSG00000067182	TNFRSF1A	12	6	13
ENSG00000067191	CACNB1	28	6	41
ENSG00000067208	EVI5	2	2	2
ENSG00000067221	STOML1	8	6	14
ENSG00000067225	PKM	34	6	75
ENSG00000067248	DHX29	7	4	7
ENSG00000067334	DNTTIP2	1	1	1
ENSG00000067365	METTL22	15	6	22
ENSG00000067369	TP53BP1	11	6	16
ENSG00000067445	TRO	41	6	69
ENSG00000067533	RRP15	7	5	10
ENSG00000067560	RHOA	2	2	2
ENSG00000067596	DHX8	21	6	21
ENSG00000067606	PRKCZ	3	3	3
ENSG00000067646	ZFY	10	5	11
ENSG00000067704	IARS2	8	5	8
ENSG00000067715	SYT1	1	3	3
ENSG00000067829	IDH3G	8	6	14
ENSG00000067836	ROGDI	24	6	35
ENSG00000067840	PDZD4	11	6	26
ENSG00000067900	ROCK1	2	2	2
ENSG00000067955	CBFB	5	5	8
ENSG00000067992	PDK3	3	3	3
ENSG00000068001	HYAL2	10	5	14
ENSG00000068024	HDAC4	1	1	1
ENSG00000068028	RASSF1	13	5	20
ENSG00000068078	FGFR3	14	5	15
ENSG00000068097	HEATR6	9	2	10
ENSG00000068120	COASY	9	3	10
ENSG00000068137	PLEKHH3	20	6	24
ENSG00000068305	MEF2A	2	2	2
ENSG00000068308	OTUD5	5	2	5
ENSG00000068323	TFE3	12	6	21
ENSG00000068354	TBC1D25	6	3	6
ENSG00000068366	ACSL4	2	2	2
ENSG00000068394	GPKOW	5	4	5
ENSG00000068400	GRIPAP1	26	6	44
ENSG00000068438	FTSJ1	8	4	9
ENSG00000068489	PRR11	1	1	1
ENSG00000068650	ATP11A	5	3	6
ENSG00000068654	POLR1A	35	6	42
ENSG00000068697	LAPTM4A	1	4	4
ENSG00000068724	TTC7A	2	2	2
ENSG00000068745	IP6K2	17	6	29
ENSG00000068781	STON1-GTF2A1L	6	4	6
ENSG00000068831	RASGRP2	2	2	2
ENSG00000068878	PSME4	13	6	19
ENSG00000068885	IFT80	10	5	10
ENSG00000068903	SIRT2	35	6	53
ENSG00000068912	ERLEC1	5	4	5
ENSG00000068971	PPP2R5B	9	5	10
ENSG00000069020	MAST4	1	1	1
ENSG00000069248	NUP133	10	6	11
ENSG00000069275	NUCKS1	29	6	54
ENSG00000069329	VPS35	33	6	46
ENSG00000069345	DNAJA2	16	6	24
ENSG00000069399	BCL3	4	3	5
ENSG00000069424	KCNAB2	11	5	11
ENSG00000069667	RORA	2	3	3
ENSG00000069696	DRD4	1	1	1
ENSG00000069869	NEDD4	1	1	1
ENSG00000069943	PIGB	7	4	7
ENSG00000069956	MAPK6	4	3	4
ENSG00000069966	GNB5	15	5	16
ENSG00000069974	RAB27A	7	4	7
ENSG00000069998	HDHD5	17	6	20
ENSG00000070010	UFD1	16	6	17
ENSG00000070018	LRP6	8	3	9
ENSG00000070047	PHRF1	11	6	20
ENSG00000070061	ELP1	6	5	7
ENSG00000070081	NUCB2	8	5	8
ENSG00000070087	PFN2	26	6	57
ENSG00000070193	FGF10	1	1	1
ENSG00000070214	SLC44A1	10	4	10
ENSG00000070269	TMEM260	12	6	15
ENSG00000070366	SMG6	2	3	3
ENSG00000070367	EXOC5	14	6	27
ENSG00000070371	CLTCL1	25	6	29
ENSG00000070404	FSTL3	2	2	2
ENSG00000070413	DGCR2	2	2	2
ENSG00000070423	RNF126	16	6	17
ENSG00000070444	MNT	36	6	55
ENSG00000070476	ZXDC	14	6	22
ENSG00000070495	JMJD6	10	6	13
ENSG00000070501	POLB	9	5	10
ENSG00000070540	WIPI1	1	1	1
ENSG00000070610	GBA2	21	6	37
ENSG00000070614	NDST1	4	2	4
ENSG00000070669	ASNS	25	6	50
ENSG00000070718	AP3M2	13	5	17
ENSG00000070729	CNGB1	8	5	13
ENSG00000070748	CHAT	12	6	13
ENSG00000070756	PABPC1	21	6	40
ENSG00000070761	CFAP20	5	4	5
ENSG00000070770	CSNK2A2	18	6	20
ENSG00000070778	PTPN21	3	3	3
ENSG00000070808	CAMK2A	2	2	2
ENSG00000070814	TCOF1	39	6	46
ENSG00000070831	CDC42	3	3	3
ENSG00000070882	OSBPL3	2	1	2
ENSG00000070950	RAD18	6	3	6
ENSG00000070961	ATP2B1	6	4	7
ENSG00000071054	MAP4K4	22	6	38
ENSG00000071073	MGAT4A	14	5	15
ENSG00000071082	RPL31	17	6	23
ENSG00000071127	WDR1	8	4	9
ENSG00000071189	SNX13	17	6	24
ENSG00000071205	ARHGAP10	2	1	2
ENSG00000071242	RPS6KA2	2	1	2
ENSG00000071243	ING3	3	2	3
ENSG00000071246	VASH1	22	6	28
ENSG00000071462	BUD23	12	5	13
ENSG00000071537	SEL1L	29	6	31
ENSG00000071539	TRIP13	1	1	1
ENSG00000071553	ATP6AP1	26	6	43
ENSG00000071564	TCF3	1	1	1
ENSG00000071575	TRIB2	3	3	3
ENSG00000071626	DAZAP1	33	6	50
ENSG00000071655	MBD3	13	6	22
ENSG00000071794	HLTF	16	6	20
ENSG00000071859	FAM50A	15	6	21
ENSG00000071889	FAM3A	4	4	4
ENSG00000071894	CPSF1	22	6	34
ENSG00000071967	CYBRD1	1	1	1
ENSG00000071994	PDCD2	12	5	14
ENSG00000072041	SLC6A15	16	6	21
ENSG00000072042	RDH11	27	5	37
ENSG00000072062	PRKACA	28	6	41
ENSG00000072071	ADGRL1	10	6	16
ENSG00000072110	ACTN1	12	5	13
ENSG00000072121	ZFYVE26	51	6	61
ENSG00000072134	EPN2	7	5	9
ENSG00000072135	PTPN18	18	6	24
ENSG00000072182	ASIC4	16	6	24
ENSG00000072195	SPEG	23	6	36
ENSG00000072210	ALDH3A2	16	6	17
ENSG00000072274	TFRC	14	6	19
ENSG00000072310	SREBF1	22	6	41
ENSG00000072364	AFF4	24	6	34
ENSG00000072415	MPP5	2	2	2
ENSG00000072422	RHOBTB1	4	5	6
ENSG00000072501	SMC1A	57	6	85
ENSG00000072506	HSD17B10	3	1	3
ENSG00000072518	MARK2	2	1	2
ENSG00000072609	CHFR	52	6	71
ENSG00000072657	TRHDE	1	1	1
ENSG00000072736	NFATC3	9	5	12
ENSG00000072756	TRNT1	11	6	14
ENSG00000072778	ACADVL	21	6	36
ENSG00000072786	STK10	7	4	7
ENSG00000072832	CRMP1	1	6	6
ENSG00000072840	EVC	1	1	1
ENSG00000072849	DERL2	16	6	20
ENSG00000072864	NDE1	1	1	1
ENSG00000072952	MRVI1	1	1	1
ENSG00000072954	TMEM38A	7	5	7
ENSG00000073008	PVR	12	6	13
ENSG00000073050	XRCC1	3	2	3
ENSG00000073060	SCARB1	9	5	9
ENSG00000073111	MCM2	1	1	1
ENSG00000073150	PANX2	1	1	1
ENSG00000073169	SELENOO	2	2	2
ENSG00000073331	ALPK1	4	3	4
ENSG00000073417	PDE8A	2	2	2
ENSG00000073464	CLCN4	5	3	5
ENSG00000073536	NLE1	5	3	5
ENSG00000073578	SDHA	25	6	42
ENSG00000073584	SMARCE1	43	6	79
ENSG00000073605	GSDMB	14	6	20
ENSG00000073614	KDM5A	27	6	28
ENSG00000073670	ADAM11	11	5	13
ENSG00000073711	PPP2R3A	2	1	2
ENSG00000073712	FERMT2	10	5	11
ENSG00000073803	MAP3K13	5	3	6
ENSG00000073849	ST6GAL1	9	6	14
ENSG00000073910	FRY	8	4	13
ENSG00000073921	PICALM	1	1	1
ENSG00000073969	NSF	6	6	8
ENSG00000074047	GLI2	1	1	1
ENSG00000074054	CLASP1	2	3	3
ENSG00000074071	MRPS34	5	4	6
ENSG00000074181	NOTCH3	11	5	11
ENSG00000074211	PPP2R2C	8	3	8
ENSG00000074219	TEAD2	5	4	5
ENSG00000074266	EED	14	5	19
ENSG00000074276	CDHR2	2	4	5
ENSG00000074319	TSG101	3	3	3
ENSG00000074356	NCBP3	37	6	52
ENSG00000074416	MGLL	1	1	1
ENSG00000074527	NTN4	1	1	1
ENSG00000074582	BCS1L	7	5	11
ENSG00000074590	NUAK1	4	3	5
ENSG00000074603	DPP8	24	6	29
ENSG00000074657	ZNF532	7	6	18
ENSG00000074660	SCARF1	1	1	1
ENSG00000074695	LMAN1	25	6	28
ENSG00000074696	HACD3	15	6	23
ENSG00000074755	ZZEF1	26	6	29
ENSG00000074800	ENO1	24	6	49
ENSG00000074842	MYDGF	3	4	4
ENSG00000074855	ANO8	23	6	28
ENSG00000074935	TUBE1	17	6	24
ENSG00000074964	ARHGEF10L	3	5	8
ENSG00000075089	ACTR6	3	3	3
ENSG00000075131	TIPIN	1	1	1
ENSG00000075142	SRI	9	4	10
ENSG00000075151	EIF4G3	1	1	1
ENSG00000075213	SEMA3A	4	4	4
ENSG00000075218	GTSE1	4	3	5
ENSG00000075234	TTC38	4	3	4
ENSG00000075239	ACAT1	11	6	11
ENSG00000075275	CELSR1	11	4	11
ENSG00000075292	ZNF638	27	6	47
ENSG00000075303	SLC25A40	2	2	2
ENSG00000075336	TIMM21	10	5	11
ENSG00000075340	ADD2	11	6	23
ENSG00000075391	RASAL2	4	5	7
ENSG00000075399	VPS9D1	14	6	17
ENSG00000075407	ZNF37A	21	6	28
ENSG00000075413	MARK3	3	3	3
ENSG00000075415	SLC25A3	24	6	53
ENSG00000075420	FNDC3B	1	1	1
ENSG00000075426	FOSL2	2	3	3
ENSG00000075461	CACNG4	4	5	6
ENSG00000075539	FRYL	14	5	17
ENSG00000075568	TMEM131	5	3	5
ENSG00000075618	FSCN1	17	6	29
ENSG00000075624	ACTB	15	6	73
ENSG00000075702	WDR62	9	5	10
ENSG00000075711	DLG1	4	4	5
ENSG00000075790	BCAP29	10	5	11
ENSG00000075826	SEC31B	6	2	7
ENSG00000075856	SART3	34	6	52
ENSG00000075884	ARHGAP15	1	1	1
ENSG00000075891	PAX2	4	5	8
ENSG00000075945	KIFAP3	6	3	7
ENSG00000075975	MKRN2	6	4	8
ENSG00000076003	MCM6	5	4	5
ENSG00000076043	REXO2	1	1	1
ENSG00000076053	RBM7	2	1	2
ENSG00000076067	RBMS2	5	5	9
ENSG00000076108	BAZ2A	59	6	81
ENSG00000076201	PTPN23	19	6	21
ENSG00000076242	MLH1	3	4	4
ENSG00000076248	UNG	8	4	9
ENSG00000076321	KLHL20	2	3	3
ENSG00000076344	RGS11	17	6	28
ENSG00000076351	SLC46A1	2	2	2
ENSG00000076356	PLXNA2	2	3	3
ENSG00000076382	SPAG5	9	4	9
ENSG00000076513	ANKRD13A	30	6	44
ENSG00000076554	TPD52	1	2	2
ENSG00000076604	TRAF4	22	6	52
ENSG00000076650	GPATCH1	4	3	4
ENSG00000076685	NT5C2	5	4	5
ENSG00000076706	MCAM	6	4	7
ENSG00000076716	GPC4	2	2	2
ENSG00000076826	CAMSAP3	18	6	23
ENSG00000076864	RAP1GAP	2	2	2
ENSG00000076924	XAB2	24	5	28
ENSG00000076928	ARHGEF1	27	6	36
ENSG00000076944	STXBP2	2	3	3
ENSG00000076984	MAP2K7	21	5	25
ENSG00000077044	DGKD	17	5	17
ENSG00000077063	CTTNBP2	2	1	2
ENSG00000077080	ACTL6B	5	4	6
ENSG00000077097	TOP2B	3	2	4
ENSG00000077147	TM9SF3	4	2	4
ENSG00000077152	UBE2T	2	2	2
ENSG00000077157	PPP1R12B	16	4	17
ENSG00000077232	DNAJC10	14	6	15
ENSG00000077235	GTF3C1	18	6	19
ENSG00000077254	USP33	12	6	15
ENSG00000077279	DCX	18	5	23
ENSG00000077312	SNRPA	7	5	8
ENSG00000077380	DYNC1I2	7	6	22
ENSG00000077454	LRCH4	43	6	63
ENSG00000077458	FAM76B	12	5	14
ENSG00000077463	SIRT6	10	5	13
ENSG00000077514	POLD3	4	5	5
ENSG00000077616	NAALAD2	21	6	28
ENSG00000077684	JADE1	18	6	18
ENSG00000077713	SLC25A43	2	2	2
ENSG00000077721	UBE2A	11	5	12
ENSG00000077782	FGFR1	29	6	37
ENSG00000077942	FBLN1	7	4	7
ENSG00000078018	MAP2	1	2	2
ENSG00000078043	PIAS2	11	6	15
ENSG00000078061	ARAF	14	6	17
ENSG00000078070	MCCC1	2	1	2
ENSG00000078114	NEBL	3	3	3
ENSG00000078124	ACER3	7	4	7
ENSG00000078140	UBE2K	3	3	3
ENSG00000078142	PIK3C3	35	6	39
ENSG00000078177	N4BP2	21	6	25
ENSG00000078237	TIGAR	3	4	4
ENSG00000078246	TULP3	5	5	6
ENSG00000078295	ADCY2	7	3	8
ENSG00000078304	PPP2R5C	15	6	20
ENSG00000078369	GNB1	1	1	1
ENSG00000078549	ADCYAP1R1	4	4	6
ENSG00000078618	NRDC	4	4	6
ENSG00000078668	VDAC3	16	5	19
ENSG00000078674	PCM1	15	6	26
ENSG00000078687	TNRC6C	10	6	20
ENSG00000078699	CBFA2T2	1	1	1
ENSG00000078747	ITCH	3	5	6
ENSG00000078804	TP53INP2	19	6	29
ENSG00000078808	SDF4	25	6	32
ENSG00000078902	TOLLIP	10	5	14
ENSG00000079102	RUNX1T1	4	3	6
ENSG00000079134	THOC1	33	6	49
ENSG00000079150	FKBP7	4	3	4
ENSG00000079156	OSBPL6	2	2	2
ENSG00000079215	SLC1A3	9	5	13
ENSG00000079246	XRCC5	2	5	5
ENSG00000079277	MKNK1	7	4	8
ENSG00000079308	TNS1	18	6	21
ENSG00000079313	REXO1	8	6	12
ENSG00000079332	SAR1A	12	5	18
ENSG00000079335	CDC14A	1	1	1
ENSG00000079387	SENP1	9	5	11
ENSG00000079432	CIC	33	6	63
ENSG00000079435	LIPE	12	6	13
ENSG00000079459	FDFT1	12	6	24
ENSG00000079462	PAFAH1B3	5	3	5
ENSG00000079616	KIF22	14	6	21
ENSG00000079691	CARMIL1	1	1	1
ENSG00000079739	PGM1	1	1	1
ENSG00000079785	DDX1	4	3	5
ENSG00000079805	DNM2	15	6	24
ENSG00000079819	EPB41L2	5	2	5
ENSG00000079841	RIMS1	3	6	8
ENSG00000079931	MOXD1	1	1	1
ENSG00000079950	STX7	1	1	1
ENSG00000079974	RABL2B	11	5	17
ENSG00000079999	KEAP1	8	4	8
ENSG00000080031	PTPRH	1	1	1
ENSG00000080189	SLC35C2	11	6	13
ENSG00000080298	RFX3	2	1	2
ENSG00000080345	RIF1	24	6	25
ENSG00000080371	RAB21	24	6	26
ENSG00000080503	SMARCA2	3	2	3
ENSG00000080546	SESN1	2	3	3
ENSG00000080603	SRCAP	36	6	51
ENSG00000080644	CHRNA3	10	6	10
ENSG00000080709	KCNN2	1	1	1
ENSG00000080802	CNOT4	1	1	1
ENSG00000080815	PSEN1	22	6	25
ENSG00000080819	CPOX	14	6	19
ENSG00000080822	CLDND1	34	6	43
ENSG00000080823	MOK	22	6	28
ENSG00000080824	HSP90AA1	32	6	96
ENSG00000080839	RBL1	8	5	8
ENSG00000080845	DLGAP4	8	6	17
ENSG00000080854	IGSF9B	19	6	25
ENSG00000081014	AP4E1	5	4	6
ENSG00000081019	RSBN1	15	6	15
ENSG00000081059	TCF7	8	4	9
ENSG00000081087	OSTM1	10	5	10
ENSG00000081138	CDH7	2	1	2
ENSG00000081148	IMPG2	1	1	1
ENSG00000081154	PCNP	6	6	13
ENSG00000081177	EXD2	5	6	11
ENSG00000081181	ARG2	1	1	1
ENSG00000081307	UBA5	24	6	40
ENSG00000081377	CDC14B	15	5	19
ENSG00000081386	ZNF510	16	6	18
ENSG00000081479	LRP2	6	3	6
ENSG00000081665	ZNF506	27	6	35
ENSG00000081692	JMJD4	8	5	8
ENSG00000081721	DUSP12	7	4	8
ENSG00000081760	AACS	57	6	84
ENSG00000081791	KIAA0141	21	6	35
ENSG00000081803	CADPS2	1	1	1
ENSG00000081818	PCDHB4	4	3	4
ENSG00000081842	PCDHA6	15	6	24
ENSG00000081853	PCDHGA2	24	6	40
ENSG00000081870	HSPB11	1	1	1
ENSG00000081913	PHLPP1	1	1	1
ENSG00000082014	SMARCD3	6	4	7
ENSG00000082126	MPP4	1	1	1
ENSG00000082146	STRADB	3	3	3
ENSG00000082153	BZW1	26	5	36
ENSG00000082212	ME2	2	1	2
ENSG00000082213	C5orf22	6	5	7
ENSG00000082258	CCNT2	39	6	58
ENSG00000082269	FAM135A	2	4	4
ENSG00000082397	EPB41L3	7	3	7
ENSG00000082458	DLG3	11	6	24
ENSG00000082482	KCNK2	1	1	1
ENSG00000082515	MRPL22	20	6	23
ENSG00000082516	GEMIN5	6	3	7
ENSG00000082641	NFE2L1	33	6	43
ENSG00000082684	SEMA5B	2	4	5
ENSG00000082701	GSK3B	1	1	1
ENSG00000082805	ERC1	1	3	3
ENSG00000082898	XPO1	31	6	65
ENSG00000083067	TRPM3	2	1	2
ENSG00000083093	PALB2	4	2	4
ENSG00000083097	DOPEY1	7	6	9
ENSG00000083099	LYRM2	4	4	4
ENSG00000083168	KAT6A	10	5	10
ENSG00000083223	ZCCHC6	22	5	22
ENSG00000083290	ULK2	25	6	29
ENSG00000083312	TNPO1	8	6	12
ENSG00000083444	PLOD1	4	3	5
ENSG00000083454	P2RX5	10	5	11
ENSG00000083457	ITGAE	11	6	16
ENSG00000083520	DIS3	18	6	23
ENSG00000083635	NUFIP1	6	4	7
ENSG00000083642	PDS5B	6	5	10
ENSG00000083750	RRAGB	1	1	1
ENSG00000083799	CYLD	26	6	30
ENSG00000083807	SLC27A5	16	5	19
ENSG00000083812	ZNF324	5	2	5
ENSG00000083814	ZNF671	5	2	5
ENSG00000083817	ZNF416	1	1	1
ENSG00000083828	ZNF586	1	1	1
ENSG00000083838	ZNF446	6	5	8
ENSG00000083844	ZNF264	9	5	10
ENSG00000083845	RPS5	10	5	23
ENSG00000083857	FAT1	39	6	52
ENSG00000083896	YTHDC1	26	6	29
ENSG00000084070	SMAP2	1	1	1
ENSG00000084072	PPIE	9	3	10
ENSG00000084073	ZMPSTE24	5	4	5
ENSG00000084090	STARD7	9	5	12
ENSG00000084093	REST	1	1	1
ENSG00000084112	SSH1	23	5	28
ENSG00000084207	GSTP1	11	5	18
ENSG00000084234	APLP2	20	6	35
ENSG00000084444	FAM234B	13	6	19
ENSG00000084453	SLCO1A2	22	5	26
ENSG00000084463	WBP11	17	6	19
ENSG00000084623	EIF3I	10	5	12
ENSG00000084652	TXLNA	13	6	20
ENSG00000084693	AGBL5	5	6	11
ENSG00000084710	EFR3B	19	6	25
ENSG00000084731	KIF3C	9	6	17
ENSG00000084733	RAB10	1	3	3
ENSG00000084754	HADHA	5	3	6
ENSG00000084764	MAPRE3	5	6	12
ENSG00000084774	CAD	23	6	28
ENSG00000085063	CD59	21	6	25
ENSG00000085185	BCORL1	9	5	9
ENSG00000085224	ATRX	5	5	8
ENSG00000085231	AK6	6	4	7
ENSG00000085274	MYNN	4	3	6
ENSG00000085365	SCAMP1	9	5	10
ENSG00000085377	PREP	1	1	1
ENSG00000085382	HACE1	17	6	24
ENSG00000085415	SEH1L	12	6	12
ENSG00000085433	WDR47	2	2	2
ENSG00000085449	WDFY1	3	2	3
ENSG00000085465	OVGP1	3	2	3
ENSG00000085491	SLC25A24	9	6	17
ENSG00000085511	MAP3K4	2	1	2
ENSG00000085514	PILRA	2	6	7
ENSG00000085552	IGSF9	28	6	37
ENSG00000085644	ZNF213	2	3	3
ENSG00000085662	AKR1B1	6	4	8
ENSG00000085719	CPNE3	18	6	23
ENSG00000085721	RRN3	15	6	20
ENSG00000085733	CTTN	22	6	28
ENSG00000085760	MTIF2	4	2	4
ENSG00000085788	DDHD2	32	6	54
ENSG00000085832	EPS15	15	6	16
ENSG00000085871	MGST2	1	2	2
ENSG00000085872	CHERP	26	6	29
ENSG00000085978	ATG16L1	11	6	18
ENSG00000085982	USP40	15	5	15
ENSG00000085998	POMGNT1	25	5	35
ENSG00000085999	RAD54L	3	3	3
ENSG00000086015	MAST2	3	4	6
ENSG00000086061	DNAJA1	13	6	34
ENSG00000086062	B4GALT1	2	2	2
ENSG00000086065	CHMP5	6	4	9
ENSG00000086102	NFX1	12	6	16
ENSG00000086189	DIMT1	2	1	2
ENSG00000086200	IPO11	4	3	5
ENSG00000086205	FOLH1	7	5	9
ENSG00000086232	EIF2AK1	24	6	28
ENSG00000086289	EPDR1	2	2	2
ENSG00000086300	SNX10	1	1	1
ENSG00000086475	SEPHS1	5	5	7
ENSG00000086504	MRPL28	7	5	7
ENSG00000086544	ITPKC	11	6	12
ENSG00000086589	RBM22	13	6	19
ENSG00000086598	TMED2	15	5	25
ENSG00000086619	ERO1B	1	1	1
ENSG00000086666	ZFAND6	3	1	3
ENSG00000086712	TXLNG	4	3	5
ENSG00000086730	LAT2	2	2	2
ENSG00000086758	HUWE1	20	6	37
ENSG00000086827	ZW10	2	2	2
ENSG00000086848	ALG9	11	4	12
ENSG00000086991	NOX4	5	3	5
ENSG00000087008	ACOX3	2	4	4
ENSG00000087053	MTMR2	4	3	5
ENSG00000087074	PPP1R15A	13	5	17
ENSG00000087077	TRIP6	2	1	2
ENSG00000087085	ACHE	11	5	16
ENSG00000087086	FTL	8	6	11
ENSG00000087087	SRRT	23	6	38
ENSG00000087088	BAX	8	5	9
ENSG00000087111	PIGS	27	6	31
ENSG00000087152	ATXN7L3	29	6	36
ENSG00000087157	PGS1	9	6	13
ENSG00000087191	PSMC5	26	6	43
ENSG00000087206	UIMC1	1	1	1
ENSG00000087245	MMP2	8	3	8
ENSG00000087258	GNAO1	7	3	7
ENSG00000087263	OGFOD1	13	4	13
ENSG00000087266	SH3BP2	66	6	136
ENSG00000087269	NOP14	6	2	6
ENSG00000087274	ADD1	32	6	46
ENSG00000087299	L2HGDH	5	4	5
ENSG00000087302	RTRAF	6	5	9
ENSG00000087338	GMCL1	10	5	10
ENSG00000087365	SF3B2	53	6	119
ENSG00000087448	KLHL42	24	6	34
ENSG00000087460	GNAS	57	6	186
ENSG00000087470	DNM1L	16	6	24
ENSG00000087502	ERGIC2	12	6	12
ENSG00000087884	AAMDC	2	3	3
ENSG00000087903	RFX2	5	4	8
ENSG00000087995	METTL2A	4	3	4
ENSG00000088035	ALG6	9	5	11
ENSG00000088038	CNOT3	39	6	51
ENSG00000088179	PTPN4	8	3	8
ENSG00000088205	DDX18	9	5	9
ENSG00000088247	KHSRP	26	6	35
ENSG00000088256	GNA11	9	5	9
ENSG00000088280	ASAP3	3	2	4
ENSG00000088305	DNMT3B	6	4	7
ENSG00000088325	TPX2	6	4	6
ENSG00000088356	PDRG1	1	1	1
ENSG00000088367	EPB41L1	2	5	7
ENSG00000088387	DOCK9	1	1	1
ENSG00000088448	ANKRD10	9	6	23
ENSG00000088451	TGDS	2	2	2
ENSG00000088543	C3orf18	14	6	20
ENSG00000088682	COQ9	12	6	20
ENSG00000088756	ARHGAP28	7	6	8
ENSG00000088766	CRLS1	12	6	16
ENSG00000088808	PPP1R13B	16	6	20
ENSG00000088812	ATRN	4	5	6
ENSG00000088826	SMOX	8	6	8
ENSG00000088832	FKBP1A	1	1	1
ENSG00000088833	NSFL1C	22	6	25
ENSG00000088854	C20orf194	7	6	11
ENSG00000088876	ZNF343	7	5	7
ENSG00000088881	EBF4	2	2	2
ENSG00000088882	CPXM1	6	6	8
ENSG00000088888	MAVS	17	6	20
ENSG00000088899	LZTS3	19	6	47
ENSG00000088970	KIZ	2	2	2
ENSG00000088986	DYNLL1	7	6	18
ENSG00000089006	SNX5	7	6	20
ENSG00000089009	RPL6	16	6	39
ENSG00000089022	MAPKAPK5	9	6	12
ENSG00000089048	ESF1	1	3	3
ENSG00000089050	RBBP9	4	3	4
ENSG00000089053	ANAPC5	44	6	66
ENSG00000089057	SLC23A2	2	3	4
ENSG00000089060	SLC8B1	1	1	1
ENSG00000089063	TMEM230	8	6	10
ENSG00000089091	DZANK1	9	6	18
ENSG00000089094	KDM2B	20	6	20
ENSG00000089116	LHX5	7	5	10
ENSG00000089154	GCN1	26	6	31
ENSG00000089157	RPLP0	9	5	13
ENSG00000089159	PXN	12	6	12
ENSG00000089163	SIRT4	1	1	1
ENSG00000089195	TRMT6	5	4	5
ENSG00000089199	CHGB	13	5	21
ENSG00000089220	PEBP1	12	6	24
ENSG00000089234	BRAP	13	5	17
ENSG00000089248	ERP29	9	6	18
ENSG00000089280	FUS	57	6	118
ENSG00000089335	ZNF302	11	6	20
ENSG00000089351	GRAMD1A	14	6	24
ENSG00000089472	HEPH	2	2	2
ENSG00000089486	CDIP1	13	6	18
ENSG00000089505	CMTM1	1	1	1
ENSG00000089597	GANAB	21	6	30
ENSG00000089639	GMIP	16	6	20
ENSG00000089682	RBM41	12	5	12
ENSG00000089685	BIRC5	2	3	3
ENSG00000089692	LAG3	3	3	3
ENSG00000089693	MLF2	18	6	26
ENSG00000089737	DDX24	29	6	43
ENSG00000089775	ZBTB25	3	2	3
ENSG00000089818	NECAP1	19	6	28
ENSG00000089820	ARHGAP4	1	2	2
ENSG00000089847	ANKRD24	3	2	3
ENSG00000089902	RCOR1	1	2	2
ENSG00000089916	GPATCH2L	91	6	122
ENSG00000090006	LTBP4	13	6	16
ENSG00000090020	SLC9A1	9	5	11
ENSG00000090054	SPTLC1	2	2	2
ENSG00000090060	PAPOLA	46	6	60
ENSG00000090061	CCNK	20	6	23
ENSG00000090097	PCBP4	19	6	43
ENSG00000090238	YPEL3	6	5	7
ENSG00000090263	MRPS33	1	2	2
ENSG00000090266	NDUFB2	18	6	28
ENSG00000090273	NUDC	12	6	21
ENSG00000090316	MAEA	16	6	20
ENSG00000090372	STRN4	17	6	20
ENSG00000090432	MUL1	3	3	4
ENSG00000090447	TFAP4	18	6	20
ENSG00000090470	PDCD7	12	6	18
ENSG00000090487	SPG21	13	6	15
ENSG00000090520	DNAJB11	16	6	25
ENSG00000090539	CHRD	24	6	34
ENSG00000090565	RAB11FIP3	6	5	11
ENSG00000090581	GNPTG	18	6	22
ENSG00000090612	ZNF268	3	2	3
ENSG00000090615	GOLGA3	37	6	54
ENSG00000090621	PABPC4	29	6	52
ENSG00000090661	CERS4	4	4	7
ENSG00000090674	MCOLN1	8	4	9
ENSG00000090686	USP48	21	6	32
ENSG00000090776	EFNB1	6	4	7
ENSG00000090857	PDPR	7	5	10
ENSG00000090861	AARS	16	6	20
ENSG00000090863	GLG1	21	6	31
ENSG00000090905	TNRC6A	13	6	23
ENSG00000090924	PLEKHG2	55	6	88
ENSG00000090932	DLL3	17	6	22
ENSG00000090971	NAT14	6	4	10
ENSG00000090975	PITPNM2	4	4	6
ENSG00000090989	EXOC1	6	6	9
ENSG00000091009	RBM27	5	4	6
ENSG00000091039	OSBPL8	3	2	4
ENSG00000091073	DTX2	1	1	1
ENSG00000091127	PUS7	9	6	11
ENSG00000091128	LAMB4	2	1	2
ENSG00000091129	NRCAM	1	1	1
ENSG00000091136	LAMB1	15	6	20
ENSG00000091140	DLD	12	5	15
ENSG00000091157	WDR7	1	6	6
ENSG00000091164	TXNL1	29	6	34
ENSG00000091317	CMTM6	8	5	10
ENSG00000091409	ITGA6	4	2	4
ENSG00000091428	RAPGEF4	1	1	1
ENSG00000091436	MAP3K20	1	1	1
ENSG00000091483	FH	2	2	2
ENSG00000091490	SEL1L3	3	3	3
ENSG00000091527	CDV3	19	6	22
ENSG00000091542	ALKBH5	1	1	1
ENSG00000091592	NLRP1	10	6	15
ENSG00000091622	PITPNM3	1	1	1
ENSG00000091640	SPAG7	15	6	21
ENSG00000091651	ORC6	4	4	5
ENSG00000091656	ZFHX4	13	4	13
ENSG00000091664	SLC17A6	7	4	7
ENSG00000091732	ZC3HC1	9	5	9
ENSG00000091879	ANGPT2	1	1	1
ENSG00000091947	TMEM101	3	5	5
ENSG00000092010	PSME1	6	3	6
ENSG00000092020	PPP2R3C	1	1	1
ENSG00000092051	JPH4	29	6	46
ENSG00000092094	OSGEP	11	6	24
ENSG00000092096	SLC22A17	24	6	41
ENSG00000092098	RNF31	28	6	33
ENSG00000092108	SCFD1	5	2	5
ENSG00000092140	G2E3	23	6	33
ENSG00000092148	HECTD1	29	6	44
ENSG00000092199	HNRNPC	10	6	17
ENSG00000092201	SUPT16H	34	6	52
ENSG00000092203	TOX4	17	6	19
ENSG00000092295	TGM1	4	3	4
ENSG00000092330	TINF2	9	5	12
ENSG00000092377	TBL1Y	1	1	1
ENSG00000092421	SEMA6A	6	4	9
ENSG00000092439	TRPM7	9	4	11
ENSG00000092445	TYRO3	5	4	6
ENSG00000092470	WDR76	1	1	1
ENSG00000092529	CAPN3	4	3	5
ENSG00000092531	SNAP23	9	5	10
ENSG00000092621	PHGDH	16	6	18
ENSG00000092820	EZR	6	4	6
ENSG00000092841	MYL6	20	6	64
ENSG00000092847	AGO1	56	6	89
ENSG00000092850	TEKT2	5	4	7
ENSG00000092853	CLSPN	3	3	3
ENSG00000092871	RFFL	11	5	13
ENSG00000092931	MFSD11	16	5	16
ENSG00000092964	DPYSL2	4	6	8
ENSG00000092969	TGFB2	2	2	2
ENSG00000092978	GPATCH2	3	3	4
ENSG00000093000	NUP50	26	6	33
ENSG00000093009	CDC45	2	2	2
ENSG00000093010	COMT	16	6	19
ENSG00000093072	ADA2	18	6	19
ENSG00000093144	ECHDC1	5	4	5
ENSG00000093167	LRRFIP2	13	5	17
ENSG00000093183	SEC22C	19	6	25
ENSG00000093217	XYLB	1	1	1
ENSG00000094631	HDAC6	60	6	109
ENSG00000094804	CDC6	1	1	1
ENSG00000094841	UPRT	3	3	3
ENSG00000094880	CDC23	7	4	7
ENSG00000094914	AAAS	16	6	20
ENSG00000094916	CBX5	76	6	135
ENSG00000094975	SUCO	4	3	4
ENSG00000095015	MAP3K1	10	5	14
ENSG00000095059	DHPS	19	6	27
ENSG00000095066	HOOK2	9	6	16
ENSG00000095139	ARCN1	12	6	16
ENSG00000095203	EPB41L4B	8	4	8
ENSG00000095209	TMEM38B	2	2	2
ENSG00000095261	PSMD5	14	5	19
ENSG00000095319	NUP188	23	5	23
ENSG00000095321	CRAT	7	5	9
ENSG00000095370	SH2D3C	16	6	23
ENSG00000095380	NANS	1	2	2
ENSG00000095383	TBC1D2	2	2	2
ENSG00000095397	WHRN	2	2	2
ENSG00000095485	CWF19L1	9	6	15
ENSG00000095539	SEMA4G	16	6	23
ENSG00000095564	BTAF1	3	3	4
ENSG00000095574	IKZF5	14	6	14
ENSG00000095787	WAC	4	6	9
ENSG00000095794	CREM	12	6	15
ENSG00000095906	NUBP2	12	6	23
ENSG00000095951	HIVEP1	7	4	11
ENSG00000096060	FKBP5	3	2	3
ENSG00000096063	SRPK1	6	4	7
ENSG00000096070	BRPF3	17	6	18
ENSG00000096080	MRPS18A	2	3	3
ENSG00000096093	EFHC1	9	5	11
ENSG00000096384	HSP90AB1	23	6	59
ENSG00000096401	CDC5L	20	6	22
ENSG00000096717	SIRT1	12	6	12
ENSG00000096746	HNRNPH3	34	6	60
ENSG00000096872	IFT74	1	1	1
ENSG00000096968	JAK2	3	6	8
ENSG00000097007	ABL1	1	2	2
ENSG00000097021	ACOT7	1	6	6
ENSG00000097033	SH3GLB1	9	5	11
ENSG00000097046	CDC7	9	5	9
ENSG00000099139	PCSK5	5	3	5
ENSG00000099194	SCD	32	6	77
ENSG00000099203	TMED1	1	1	1
ENSG00000099204	ABLIM1	2	3	3
ENSG00000099219	ERMP1	1	1	1
ENSG00000099246	RAB18	18	6	18
ENSG00000099250	NRP1	3	6	10
ENSG00000099282	TSPAN15	2	1	2
ENSG00000099290	WASHC2A	2	3	3
ENSG00000099308	MAST3	9	5	10
ENSG00000099326	MZF1	35	6	66
ENSG00000099330	OCEL1	1	1	1
ENSG00000099331	MYO9B	17	6	29
ENSG00000099338	CATSPERG	43	6	60
ENSG00000099341	PSMD8	16	6	25
ENSG00000099364	FBXL19	2	2	2
ENSG00000099365	STX1B	26	6	36
ENSG00000099381	SETD1A	25	5	27
ENSG00000099385	BCL7C	5	5	6
ENSG00000099617	EFNA2	3	3	3
ENSG00000099622	CIRBP	27	6	66
ENSG00000099624	ATP5F1D	4	4	5
ENSG00000099625	CBARP	21	6	37
ENSG00000099715	PCDH11Y	11	5	13
ENSG00000099783	HNRNPM	8	5	13
ENSG00000099785	2022-03-02	7	4	10
ENSG00000099797	TECR	22	6	38
ENSG00000099800	TIMM13	7	4	8
ENSG00000099804	CDC34	2	1	2
ENSG00000099810	MTAP	17	6	27
ENSG00000099814	CEP170B	15	6	27
ENSG00000099817	POLR2E	16	5	23
ENSG00000099821	POLRMT	14	5	16
ENSG00000099822	HCN2	5	4	6
ENSG00000099834	CDHR5	1	2	2
ENSG00000099840	IZUMO4	4	3	5
ENSG00000099864	PALM	7	6	14
ENSG00000099866	MADCAM1	2	2	2
ENSG00000099875	MKNK2	24	6	28
ENSG00000099889	ARVCF	14	6	38
ENSG00000099899	TRMT2A	12	5	16
ENSG00000099901	RANBP1	13	6	23
ENSG00000099904	ZDHHC8	16	6	33
ENSG00000099910	KLHL22	7	5	9
ENSG00000099917	MED15	16	6	18
ENSG00000099940	SNAP29	8	4	8
ENSG00000099942	CRKL	10	6	10
ENSG00000099949	LZTR1	32	6	48
ENSG00000099953	MMP11	21	5	25
ENSG00000099954	CECR2	3	3	4
ENSG00000099956	SMARCB1	1	1	1
ENSG00000099968	BCL2L13	6	6	6
ENSG00000099977	DDT	2	3	4
ENSG00000099991	CABIN1	4	3	4
ENSG00000099992	TBC1D10A	3	3	3
ENSG00000099994	SUSD2	1	1	1
ENSG00000099995	SF3A1	22	5	27
ENSG00000099999	RNF215	7	5	8
ENSG00000100014	SPECC1L	1	1	1
ENSG00000100023	PPIL2	14	6	20
ENSG00000100027	YPEL1	8	6	12
ENSG00000100028	SNRPD3	5	5	5
ENSG00000100029	PES1	8	4	8
ENSG00000100030	MAPK1	10	6	14
ENSG00000100031	GGT1	5	5	5
ENSG00000100034	PPM1F	22	6	29
ENSG00000100036	SLC35E4	2	2	2
ENSG00000100038	TOP3B	18	6	26
ENSG00000100056	ESS2	10	6	11
ENSG00000100060	MFNG	1	1	1
ENSG00000100068	LRP5L	2	3	3
ENSG00000100075	SLC25A1	9	6	16
ENSG00000100077	GRK3	4	4	5
ENSG00000100083	GGA1	44	6	70
ENSG00000100084	HIRA	1	2	2
ENSG00000100092	SH3BP1	1	1	1
ENSG00000100095	SEZ6L	1	1	1
ENSG00000100099	HPS4	27	6	36
ENSG00000100100	PIK3IP1	8	5	8
ENSG00000100101	Z83844.1	11	4	16
ENSG00000100104	SRRD	4	3	4
ENSG00000100105	PATZ1	23	6	30
ENSG00000100106	TRIOBP	13	6	27
ENSG00000100109	TFIP11	5	2	5
ENSG00000100116	GCAT	1	1	1
ENSG00000100124	ANKRD54	12	6	22
ENSG00000100129	EIF3L	21	5	24
ENSG00000100138	SNU13	11	4	13
ENSG00000100139	MICALL1	16	6	22
ENSG00000100142	POLR2F	8	5	13
ENSG00000100150	DEPDC5	9	5	10
ENSG00000100151	PICK1	13	6	14
ENSG00000100154	TTC28	1	2	2
ENSG00000100162	CENPM	3	2	3
ENSG00000100167	2022-09-03	16	6	25
ENSG00000100197	CYP2D6	6	4	10
ENSG00000100201	DDX17	63	6	184
ENSG00000100207	TCF20	1	1	1
ENSG00000100209	HSCB	2	2	2
ENSG00000100211	CBY1	1	1	1
ENSG00000100216	TOMM22	2	2	2
ENSG00000100219	XBP1	4	3	4
ENSG00000100220	RTCB	7	5	8
ENSG00000100221	JOSD1	16	6	22
ENSG00000100225	FBXO7	28	6	29
ENSG00000100226	GTPBP1	33	6	39
ENSG00000100227	POLDIP3	3	3	4
ENSG00000100228	RAB36	6	4	6
ENSG00000100234	TIMP3	2	3	3
ENSG00000100239	PPP6R2	3	3	4
ENSG00000100241	SBF1	22	6	24
ENSG00000100242	SUN2	27	6	41
ENSG00000100243	CYB5R3	12	5	17
ENSG00000100246	DNAL4	3	3	3
ENSG00000100258	LMF2	10	6	19
ENSG00000100263	RHBDD3	13	6	19
ENSG00000100266	PACSIN2	1	1	1
ENSG00000100280	AP1B1	16	6	22
ENSG00000100281	HMGXB4	8	5	10
ENSG00000100284	TOM1	9	5	9
ENSG00000100288	CHKB	17	6	27
ENSG00000100294	MCAT	4	5	7
ENSG00000100296	THOC5	29	6	36
ENSG00000100297	MCM5	13	5	15
ENSG00000100299	ARSA	8	6	12
ENSG00000100304	TTLL12	10	6	10
ENSG00000100307	CBX7	13	5	13
ENSG00000100311	PDGFB	1	1	1
ENSG00000100314	CABP7	2	2	2
ENSG00000100316	RPL3	7	6	29
ENSG00000100319	ZMAT5	2	2	2
ENSG00000100320	RBFOX2	4	5	9
ENSG00000100321	SYNGR1	17	6	21
ENSG00000100324	TAB1	3	3	3
ENSG00000100325	ASCC2	8	5	10
ENSG00000100330	MTMR3	3	4	7
ENSG00000100335	MIEF1	21	5	22
ENSG00000100344	PNPLA3	1	2	2
ENSG00000100345	MYH9	15	5	15
ENSG00000100347	SAMM50	15	5	16
ENSG00000100348	TXN2	2	2	2
ENSG00000100350	FOXRED2	4	3	4
ENSG00000100353	EIF3D	14	6	20
ENSG00000100354	TNRC6B	28	6	35
ENSG00000100359	SGSM3	9	5	13
ENSG00000100360	IFT27	34	6	65
ENSG00000100364	KIAA0930	11	6	13
ENSG00000100372	SLC25A17	4	4	4
ENSG00000100376	FAM118A	17	6	18
ENSG00000100379	KCTD17	8	5	10
ENSG00000100380	ST13	13	6	20
ENSG00000100387	RBX1	30	6	50
ENSG00000100393	EP300	7	5	7
ENSG00000100395	L3MBTL2	10	6	13
ENSG00000100401	RANGAP1	13	6	14
ENSG00000100403	ZC3H7B	29	6	32
ENSG00000100410	PHF5A	1	1	1
ENSG00000100412	ACO2	1	1	1
ENSG00000100413	POLR3H	25	6	32
ENSG00000100416	TRMU	36	6	60
ENSG00000100417	PMM1	7	4	8
ENSG00000100418	DESI1	21	6	38
ENSG00000100422	CERK	2	2	3
ENSG00000100425	BRD1	3	2	4
ENSG00000100426	ZBED4	7	6	17
ENSG00000100429	HDAC10	21	6	37
ENSG00000100439	ABHD4	2	2	2
ENSG00000100441	KHNYN	18	6	23
ENSG00000100442	FKBP3	8	6	15
ENSG00000100445	SDR39U1	16	6	31
ENSG00000100461	RBM23	24	5	32
ENSG00000100462	PRMT5	6	4	11
ENSG00000100473	COCH	8	4	9
ENSG00000100478	AP4S1	6	6	12
ENSG00000100479	POLE2	3	3	3
ENSG00000100483	VCPKMT	10	6	11
ENSG00000100485	SOS2	2	2	2
ENSG00000100490	CDKL1	2	2	2
ENSG00000100503	NIN	18	6	28
ENSG00000100505	TRIM9	9	4	11
ENSG00000100519	PSMC6	24	6	42
ENSG00000100523	DDHD1	25	6	27
ENSG00000100532	CGRRF1	5	3	5
ENSG00000100554	ATP6V1D	15	4	18
ENSG00000100564	PIGH	4	3	4
ENSG00000100567	PSMA3	9	4	10
ENSG00000100568	VTI1B	21	6	24
ENSG00000100575	TIMM9	4	3	4
ENSG00000100577	GSTZ1	19	6	23
ENSG00000100578	KIAA0586	9	4	9
ENSG00000100580	TMED8	24	6	33
ENSG00000100591	AHSA1	17	6	22
ENSG00000100592	DAAM1	4	3	5
ENSG00000100596	SPTLC2	23	6	30
ENSG00000100600	LGMN	7	6	11
ENSG00000100601	ALKBH1	3	3	3
ENSG00000100603	SNW1	1	1	1
ENSG00000100604	CHGA	8	5	11
ENSG00000100605	ITPK1	2	2	2
ENSG00000100612	DHRS7	5	4	7
ENSG00000100614	PPM1A	31	6	38
ENSG00000100626	GALNT16	6	5	11
ENSG00000100629	CEP128	2	2	2
ENSG00000100632	ERH	6	5	11
ENSG00000100644	HIF1A	5	4	5
ENSG00000100647	SUSD6	1	2	2
ENSG00000100650	SRSF5	21	6	61
ENSG00000100664	EIF5	42	6	74
ENSG00000100678	SLC8A3	10	4	10
ENSG00000100697	DICER1	36	6	56
ENSG00000100711	ZFYVE21	42	6	58
ENSG00000100714	MTHFD1	3	2	3
ENSG00000100722	ZC3H14	19	6	21
ENSG00000100726	TELO2	15	5	21
ENSG00000100731	PCNX1	9	4	16
ENSG00000100744	GSKIP	11	6	13
ENSG00000100764	PSMC1	20	5	25
ENSG00000100796	PPP4R3A	9	5	14
ENSG00000100802	C14orf93	4	3	4
ENSG00000100804	PSMB5	4	3	4
ENSG00000100811	YY1	34	6	42
ENSG00000100813	ACIN1	42	6	76
ENSG00000100814	CCNB1IP1	13	6	19
ENSG00000100815	TRIP11	27	6	29
ENSG00000100823	APEX1	9	6	24
ENSG00000100836	PABPN1	17	6	47
ENSG00000100842	EFS	18	6	21
ENSG00000100852	ARHGAP5	20	6	27
ENSG00000100865	CINP	1	1	1
ENSG00000100883	SRP54	8	4	8
ENSG00000100888	CHD8	18	6	26
ENSG00000100889	PCK2	1	1	1
ENSG00000100897	DCAF11	18	6	19
ENSG00000100902	PSMA6	15	6	23
ENSG00000100906	NFKBIA	1	1	1
ENSG00000100908	EMC9	2	2	3
ENSG00000100911	PSME2	9	5	10
ENSG00000100916	BRMS1L	4	3	4
ENSG00000100918	REC8	19	6	32
ENSG00000100926	TM9SF1	1	1	1
ENSG00000100934	SEC23A	28	6	33
ENSG00000100938	GMPR2	4	3	4
ENSG00000100941	PNN	20	6	45
ENSG00000100949	RABGGTA	3	3	5
ENSG00000100982	PCIF1	6	6	10
ENSG00000100983	GSS	2	2	2
ENSG00000100991	TRPC4AP	3	2	3
ENSG00000100994	PYGB	1	5	5
ENSG00000101003	GINS1	2	2	2
ENSG00000101004	NINL	3	2	3
ENSG00000101019	UQCC1	2	2	2
ENSG00000101049	SGK2	3	5	5
ENSG00000101052	IFT52	1	1	1
ENSG00000101057	MYBL2	2	2	2
ENSG00000101079	NDRG3	1	1	1
ENSG00000101084	C20orf24	4	4	5
ENSG00000101098	RIMS4	5	4	5
ENSG00000101104	PABPC1L	8	5	12
ENSG00000101109	STK4	19	6	22
ENSG00000101115	SALL4	13	6	17
ENSG00000101126	ADNP	10	6	17
ENSG00000101132	PFDN4	6	4	6
ENSG00000101138	CSTF1	7	4	7
ENSG00000101146	RAE1	16	6	17
ENSG00000101150	TPD52L2	2	5	6
ENSG00000101152	DNAJC5	10	5	11
ENSG00000101158	NELFCD	33	6	56
ENSG00000101160	CTSZ	1	1	1
ENSG00000101166	PRELID3B	6	3	7
ENSG00000101180	HRH3	3	2	3
ENSG00000101181	MTG2	30	6	33
ENSG00000101182	PSMA7	6	5	15
ENSG00000101187	SLCO4A1	3	3	3
ENSG00000101189	MRGBP	6	5	7
ENSG00000101190	TCFL5	11	6	19
ENSG00000101191	DIDO1	39	6	60
ENSG00000101193	GID8	5	4	8
ENSG00000101198	NKAIN4	6	5	8
ENSG00000101199	ARFGAP1	27	6	41
ENSG00000101204	CHRNA4	4	4	5
ENSG00000101210	EEF1A2	3	3	4
ENSG00000101216	GMEB2	10	4	11
ENSG00000101220	C20orf27	1	1	1
ENSG00000101224	CDC25B	5	3	5
ENSG00000101246	ARFRP1	12	5	13
ENSG00000101247	NDUFAF5	5	4	7
ENSG00000101255	TRIB3	2	2	2
ENSG00000101265	RASSF2	9	5	10
ENSG00000101266	CSNK2A1	1	4	4
ENSG00000101290	CDS2	24	6	40
ENSG00000101294	HM13	14	6	24
ENSG00000101298	SNPH	2	2	2
ENSG00000101310	SEC23B	5	3	6
ENSG00000101331	CCM2L	2	2	2
ENSG00000101335	MYL9	3	3	3
ENSG00000101337	TM9SF4	4	4	4
ENSG00000101343	CRNKL1	11	6	16
ENSG00000101346	POFUT1	17	5	18
ENSG00000101347	SAMHD1	4	4	5
ENSG00000101350	KIF3B	11	5	13
ENSG00000101353	MROH8	1	1	1
ENSG00000101361	NOP56	15	6	34
ENSG00000101363	MANBAL	2	1	2
ENSG00000101365	IDH3B	5	5	9
ENSG00000101367	MAPRE1	8	6	13
ENSG00000101384	JAG1	12	5	15
ENSG00000101391	CDK5RAP1	7	4	7
ENSG00000101400	SNTA1	2	2	2
ENSG00000101407	TTI1	2	1	2
ENSG00000101412	E2F1	7	4	7
ENSG00000101439	CST3	6	5	9
ENSG00000101440	ASIP	1	1	1
ENSG00000101442	ACTR5	2	2	2
ENSG00000101443	WFDC2	1	2	2
ENSG00000101444	AHCY	9	5	12
ENSG00000101445	PPP1R16B	3	2	4
ENSG00000101447	FAM83D	1	1	1
ENSG00000101452	DHX35	7	3	8
ENSG00000101457	DNTTIP1	5	4	5
ENSG00000101460	MAP1LC3A	9	4	14
ENSG00000101473	ACOT8	13	6	14
ENSG00000101474	APMAP	1	1	1
ENSG00000101493	ZNF516	1	1	1
ENSG00000101544	ADNP2	10	4	10
ENSG00000101546	RBFA	19	6	30
ENSG00000101557	USP14	10	5	11
ENSG00000101558	VAPA	46	6	63
ENSG00000101574	METTL4	6	4	6
ENSG00000101577	LPIN2	5	4	5
ENSG00000101596	SMCHD1	17	6	20
ENSG00000101608	MYL12A	3	3	7
ENSG00000101639	CEP192	7	4	7
ENSG00000101654	RNMT	34	6	41
ENSG00000101665	SMAD7	2	2	2
ENSG00000101670	LIPG	3	4	4
ENSG00000101680	LAMA1	22	6	30
ENSG00000101745	ANKRD12	3	3	3
ENSG00000101751	POLI	25	6	43
ENSG00000101752	MIB1	9	5	12
ENSG00000101773	RBBP8	3	2	3
ENSG00000101782	RIOK3	19	6	26
ENSG00000101811	CSTF2	4	3	4
ENSG00000101843	PSMD10	1	1	1
ENSG00000101844	ATG4A	1	1	1
ENSG00000101856	PGRMC1	7	6	15
ENSG00000101868	POLA1	1	1	1
ENSG00000101871	MID1	1	3	3
ENSG00000101882	NKAP	3	3	3
ENSG00000101901	ALG13	8	6	14
ENSG00000101935	AMMECR1	2	2	2
ENSG00000101940	WDR13	18	6	34
ENSG00000101945	SUV39H1	2	1	2
ENSG00000101966	XIAP	25	6	32
ENSG00000101972	STAG2	2	2	2
ENSG00000101974	ATP11C	1	1	1
ENSG00000101986	ABCD1	4	3	5
ENSG00000101997	CCDC22	4	4	5
ENSG00000102003	SYP	30	6	47
ENSG00000102030	NAA10	21	6	32
ENSG00000102032	RENBP	4	3	4
ENSG00000102034	ELF4	1	1	1
ENSG00000102043	MTMR8	1	1	1
ENSG00000102053	ZC3H12B	1	1	1
ENSG00000102054	RBBP7	21	6	34
ENSG00000102057	KCND1	2	2	2
ENSG00000102078	SLC25A14	2	2	2
ENSG00000102081	FMR1	16	5	22
ENSG00000102096	PIM2	1	1	1
ENSG00000102098	SCML2	2	2	2
ENSG00000102100	SLC35A2	1	1	1
ENSG00000102103	PQBP1	10	6	14
ENSG00000102109	PCSK1N	5	4	6
ENSG00000102119	EMD	6	5	9
ENSG00000102125	TAZ	10	6	19
ENSG00000102144	PGK1	27	5	37
ENSG00000102158	MAGT1	2	2	2
ENSG00000102178	UBL4A	1	1	1
ENSG00000102181	CD99L2	1	1	1
ENSG00000102189	EEA1	18	6	23
ENSG00000102218	RP2	5	3	6
ENSG00000102221	JADE3	1	1	1
ENSG00000102225	CDK16	43	6	62
ENSG00000102226	USP11	37	6	57
ENSG00000102230	PCYT1B	2	2	2
ENSG00000102241	HTATSF1	16	6	29
ENSG00000102290	PCDH11X	4	2	4
ENSG00000102302	FGD1	2	2	3
ENSG00000102309	PIN4	3	3	4
ENSG00000102312	PORCN	4	4	5
ENSG00000102316	MAGED2	16	6	29
ENSG00000102317	RBM3	18	6	44
ENSG00000102349	KLF8	7	4	7
ENSG00000102383	ZDHHC15	1	1	1
ENSG00000102384	CENPI	3	2	3
ENSG00000102390	PBDC1	4	2	4
ENSG00000102393	GLA	1	1	1
ENSG00000102401	ARMCX3	19	6	39
ENSG00000102409	BEX4	9	6	13
ENSG00000102466	FGF14	1	1	1
ENSG00000102471	NDFIP2	5	3	5
ENSG00000102531	FNDC3A	1	1	1
ENSG00000102543	CDADC1	3	3	4
ENSG00000102547	CAB39L	1	1	1
ENSG00000102554	KLF5	1	1	1
ENSG00000102572	STK24	2	6	7
ENSG00000102580	DNAJC3	1	1	1
ENSG00000102595	UGGT2	1	3	3
ENSG00000102606	ARHGEF7	5	4	9
ENSG00000102678	FGF9	16	6	26
ENSG00000102699	PARP4	3	3	5
ENSG00000102710	SUPT20H	42	6	53
ENSG00000102738	MRPS31	4	4	4
ENSG00000102743	SLC25A15	1	2	2
ENSG00000102753	KPNA3	1	1	1
ENSG00000102780	DGKH	1	1	1
ENSG00000102781	KATNAL1	9	4	9
ENSG00000102786	INTS6	9	6	9
ENSG00000102796	DHRS12	13	4	13
ENSG00000102804	TSC22D1	1	2	2
ENSG00000102805	CLN5	2	2	2
ENSG00000102858	MGRN1	8	6	12
ENSG00000102870	ZNF629	23	6	28
ENSG00000102878	HSF4	1	1	1
ENSG00000102879	CORO1A	11	5	13
ENSG00000102882	MAPK3	11	6	13
ENSG00000102886	GDPD3	6	3	6
ENSG00000102890	ELMO3	2	2	2
ENSG00000102893	PHKB	7	6	10
ENSG00000102897	LYRM1	7	3	7
ENSG00000102898	NUTF2	15	6	22
ENSG00000102900	NUP93	21	6	28
ENSG00000102901	CENPT	23	6	37
ENSG00000102904	TSNAXIP1	3	2	3
ENSG00000102908	NFAT5	44	6	62
ENSG00000102910	LONP2	16	6	18
ENSG00000102921	N4BP1	7	6	9
ENSG00000102931	ARL2BP	6	5	8
ENSG00000102967	DHODH	5	3	5
ENSG00000102974	CTCF	1	1	1
ENSG00000102977	ACD	13	3	14
ENSG00000102978	POLR2C	12	5	17
ENSG00000102984	ZNF821	4	6	9
ENSG00000102996	MMP15	5	4	7
ENSG00000103005	USB1	12	5	13
ENSG00000103018	CYB5B	27	6	35
ENSG00000103024	NME3	5	3	6
ENSG00000103034	NDRG4	43	6	106
ENSG00000103035	PSMD7	16	6	19
ENSG00000103037	SETD6	8	5	10
ENSG00000103042	SLC38A7	33	6	43
ENSG00000103043	VAC14	5	5	8
ENSG00000103047	TANGO6	4	2	4
ENSG00000103051	COG4	11	6	16
ENSG00000103056	SMPD3	2	6	7
ENSG00000103061	SLC7A6OS	17	6	21
ENSG00000103064	SLC7A6	24	6	29
ENSG00000103066	PLA2G15	5	3	5
ENSG00000103091	WDR59	7	5	13
ENSG00000103111	MON1B	13	5	17
ENSG00000103121	CMC2	6	3	7
ENSG00000103126	AXIN1	9	5	10
ENSG00000103145	HCFC1R1	2	5	6
ENSG00000103148	NPRL3	12	5	17
ENSG00000103150	MLYCD	11	6	15
ENSG00000103152	MPG	3	3	3
ENSG00000103160	HSDL1	16	4	20
ENSG00000103168	TAF1C	17	6	33
ENSG00000103174	NAGPA	3	2	3
ENSG00000103184	SEC14L5	1	1	1
ENSG00000103187	COTL1	25	6	33
ENSG00000103197	TSC2	47	6	81
ENSG00000103199	ZNF500	29	6	36
ENSG00000103202	NME4	18	6	24
ENSG00000103222	ABCC1	7	6	12
ENSG00000103227	LMF1	13	6	18
ENSG00000103245	NARFL	21	5	24
ENSG00000103248	MTHFSD	25	6	27
ENSG00000103249	CLCN7	39	6	50
ENSG00000103253	HAGHL	8	4	9
ENSG00000103254	FAM173A	11	5	17
ENSG00000103257	SLC7A5	5	5	6
ENSG00000103260	METRN	17	6	30
ENSG00000103264	FBXO31	5	6	11
ENSG00000103266	STUB1	6	5	7
ENSG00000103269	RHBDL1	2	2	2
ENSG00000103274	NUBP1	2	3	3
ENSG00000103275	UBE2I	50	6	84
ENSG00000103319	EEF2K	10	6	12
ENSG00000103326	CAPN15	25	6	32
ENSG00000103335	PIEZO1	21	6	29
ENSG00000103342	GSPT1	21	6	28
ENSG00000103343	ZNF174	1	2	2
ENSG00000103351	CLUAP1	21	6	22
ENSG00000103353	UBFD1	32	6	46
ENSG00000103356	EARS2	2	2	2
ENSG00000103363	ELOB	6	4	6
ENSG00000103365	GGA2	22	6	33
ENSG00000103404	USP31	21	6	25
ENSG00000103415	HMOX2	7	4	7
ENSG00000103423	DNAJA3	25	6	30
ENSG00000103426	CORO7-PAM16	23	6	33
ENSG00000103429	BFAR	18	6	21
ENSG00000103449	SALL1	20	6	33
ENSG00000103460	TOX3	1	6	6
ENSG00000103479	RBL2	19	6	28
ENSG00000103485	QPRT	6	5	7
ENSG00000103489	XYLT1	1	1	1
ENSG00000103494	RPGRIP1L	22	5	26
ENSG00000103495	MAZ	26	6	52
ENSG00000103496	STX4	9	4	10
ENSG00000103502	CDIPT	8	6	13
ENSG00000103507	BCKDK	12	6	17
ENSG00000103510	KAT8	21	6	25
ENSG00000103512	NOMO1	10	5	15
ENSG00000103528	SYT17	1	1	1
ENSG00000103540	CCP110	16	5	17
ENSG00000103544	VPS35L	8	3	8
ENSG00000103549	RNF40	34	6	40
ENSG00000103550	KNOP1	11	5	11
ENSG00000103642	LACTB	7	3	7
ENSG00000103647	CORO2B	1	1	1
ENSG00000103653	CSK	6	6	14
ENSG00000103657	HERC1	9	5	11
ENSG00000103671	TRIP4	1	1	1
ENSG00000103707	MTFMT	4	3	4
ENSG00000103723	AP3B2	11	3	13
ENSG00000103742	IGDCC4	17	6	23
ENSG00000103769	RAB11A	26	6	36
ENSG00000103852	TTC23	2	2	2
ENSG00000103855	CD276	7	5	7
ENSG00000103876	FAH	1	1	1
ENSG00000103888	CEMIP	7	4	10
ENSG00000103932	RPAP1	15	6	19
ENSG00000103942	HOMER2	3	4	4
ENSG00000103966	EHD4	1	1	1
ENSG00000103978	TMEM87A	7	4	8
ENSG00000103994	ZNF106	31	6	39
ENSG00000103995	CEP152	2	1	2
ENSG00000104047	DTWD1	9	6	9
ENSG00000104059	FAM189A1	2	2	3
ENSG00000104064	GABPB1	17	6	18
ENSG00000104067	TJP1	10	5	10
ENSG00000104081	BMF	6	3	6
ENSG00000104093	DMXL2	22	5	29
ENSG00000104112	SCG3	3	3	3
ENSG00000104129	DNAJC17	1	2	2
ENSG00000104131	EIF3J	10	6	16
ENSG00000104133	SPG11	30	6	35
ENSG00000104142	VPS18	3	2	3
ENSG00000104164	BLOC1S6	20	6	25
ENSG00000104177	MYEF2	30	6	53
ENSG00000104205	SGK3	7	5	7
ENSG00000104218	CSPP1	5	5	9
ENSG00000104219	ZDHHC2	4	3	4
ENSG00000104221	BRF2	5	5	7
ENSG00000104228	TRIM35	11	5	14
ENSG00000104231	ZFAND1	9	5	15
ENSG00000104290	FZD3	32	6	44
ENSG00000104299	INTS9	5	4	8
ENSG00000104312	RIPK2	1	2	2
ENSG00000104320	NBN	6	5	9
ENSG00000104325	DECR1	5	4	5
ENSG00000104331	IMPAD1	24	6	27
ENSG00000104332	SFRP1	2	1	2
ENSG00000104341	LAPTM4B	4	4	5
ENSG00000104343	UBE2W	6	4	6
ENSG00000104356	POP1	2	5	7
ENSG00000104361	NIPAL2	1	1	1
ENSG00000104365	IKBKB	31	6	35
ENSG00000104375	STK3	2	2	2
ENSG00000104408	EIF3E	18	6	25
ENSG00000104412	EMC2	6	3	7
ENSG00000104419	NDRG1	1	1	1
ENSG00000104435	STMN2	3	3	6
ENSG00000104442	ARMC1	7	4	9
ENSG00000104447	TRPS1	4	5	9
ENSG00000104472	CHRAC1	1	1	1
ENSG00000104497	SNX16	12	6	13
ENSG00000104517	UBR5	8	6	17
ENSG00000104522	TSTA3	7	4	7
ENSG00000104524	PYCR3	4	3	4
ENSG00000104529	EEF1D	49	6	74
ENSG00000104549	SQLE	13	5	16
ENSG00000104613	INTS10	19	6	23
ENSG00000104626	ERI1	6	3	6
ENSG00000104635	SLC39A14	6	4	6
ENSG00000104643	MTMR9	24	6	40
ENSG00000104660	LEPROTL1	19	6	22
ENSG00000104671	DCTN6	5	5	8
ENSG00000104679	R3HCC1	6	4	8
ENSG00000104687	GSR	4	3	4
[truncated: 9,146 more rows]

## Sheet: TFs for METTL3
No. of datasets	TF	The peak close to TSS
3	SPI1	Chr14,21510795,21511697,36.8,-322,pr,dataset-3155
1	ATF2	Chr14,21505155,21505483,4.58,5892,gb,dataset-179
1	BCL11A	Chr14,21511043,21511211,3.97,164,pr,dataset-209
1	BRD3	Chr14,21511225,21511544,5.72,-169,pr,dataset-264
5	BRD4	Chr14,21511275,21511604,6.43,-229,pr,dataset-268
1	CBFB	Chr14,21511043,21511305,4.63,70,pr,dataset-333
2	CDK7	Chr14,21511355,21511599,6.70,-224,pr,dataset-377
3	CDK9	Chr14,21511104,21511603,20.8,-228,pr,dataset-391
1	CREB1	Chr14,21511152,21511607,8.32,-232,pr,dataset-474
3	CTCF	Chr14,21511073,21511519,9.30,-144,pr,dataset-755
1	EBF1	Chr14,21511382,21511573,2.60,-198,pr,dataset-835
1	ELF1	Chr14,21511035,21511598,16.9,-223,pr,dataset-855
4	EP300	Chr14,21511093,21511551,7.41,-176,pr,dataset-962
5	ERG	Chr14,21510793,21511313,15.3,62,pr,dataset-991
2	ETS1	Chr14,21511221,21511579,9.69,-204,pr,dataset-1151
6	FLI1	Chr14,21511290,21511531,11.0,-156,pr,dataset-1228
7	GABPA	Chr14,21511071,21511563,18.1,-188,pr,dataset-1413
2	HDAC1	Chr14,21510978,21511532,16.1,-157,pr,dataset-4505
1	HDAC2	Chr14,21511040,21511571,10.7,-196,pr,dataset-4506
3	IRF1	Chr14,21511289,21511494,5.00,-119,pr,dataset-1768
1	IRF4	Chr14,21511126,21511310,3.48,65,pr,dataset-1778
1	LMO2	Chr14,21511053,21511235,6.33,140,pr,dataset-1937
5	MAX	Chr14,21511132,21511360,7.41,15,pr,dataset-1963
1	MAZ	Chr14,21511292,21511446,5.55,-71,pr,dataset-4615
3	MED1	Chr14,21511251,21511556,3.96,-181,pr,dataset-2024
1	MEF2A	Chr14,21505166,21505417,8.32,5958,gb,dataset-2030
1	MXI1	Chr14,21511128,21511313,7.70,62,pr,dataset-2066
4	MYB	Chr14,21511212,21511537,2.76,-162,pr,dataset-2078
9	MYC	Chr14,21511190,21511362,7.95,13,pr,dataset-2097
1	NFIC	Chr14,21505112,21505571,3.77,5804,gb,dataset-2241
1	NR2C2	Chr14,21511332,21511557,6.61,-182,pr,dataset-2300
2	PAX5	Chr14,21511293,21511562,4.51,-187,pr,dataset-2398
1	PML	Chr14,21511313,21511519,10.4,-144,pr,dataset-2468
14	POLR2A	Chr14,21511037,21511384,18.3,-9,pr,dataset-2497
1	POU2F1	Chr14,21511136,21511619,16.3,-244,pr,dataset-2548
5	RUNX1	Chr14,21511347,21511523,4.49,-148,pr,dataset-2848
1	RUNX3	Chr14,21511325,21511574,2.95,-199,pr,dataset-2864
1	SP1	Chr14,21505160,21505267,4.08,6108,gb,dataset-3057
1	SRF	Chr14,21511373,21511483,2.78,-108,pr,dataset-3342
1	STAG1	Chr14,21511313,21511579,8.60,-204,pr,dataset-3365
1	STAT1	Chr14,21511259,21511595,4.16,-220,pr,dataset-3390
2	STAT5B	Chr14,21511345,21511527,11.3,-152,pr,dataset-3434
1	TBP	Chr14,21511388,21511597,5.27,-222,pr,dataset-3520
2	TCF12	Chr14,21511118,21511317,4.70,58,pr,dataset-3525
2	TCF3	Chr14,21510650,21511540,12.5,-165,pr,dataset-3544
1	TFAP4	Chr14,21511069,21511716,10.0,-341,pr,dataset-3604
2	VDR	Chr14,21511299,21511538,7.29,-163,pr,dataset-3723
5	YY1	Chr14,21511202,21511626,115.,-251,pr,dataset-3772
1	BRD4	Chr14,21510635,21511683,9.87,-308,pr,dataset-280
1	ETS1	Chr14,21510870,21511620,17.2,-245,pr,dataset-1158
1	GABPA	Chr14,21511278,21511526,10.5,-151,pr,dataset-1422
1	MED1	Chr14,21511091,21511638,8.61,-263,pr,dataset-2011
2	NOTCH1	Chr14,21511381,21511519,5.44,-144,pr,dataset-2282
2	RBPJ	Chr14,21511240,21511521,5.58,-146,pr,dataset-2675
1	RUNX1	Chr14,21511308,21511583,9.29,-208,pr,dataset-2832
1	MYC	Chr14,21511190,21511324,10.0,51,pr,dataset-2123
1	SETDB1	Chr14,21511494,21511877,4.88,-502,pr,dataset-2893
1	ARID3A	Chr14,21498669,21498811,7.46,1256,gb,dataset-150
1	CBX3	Chr14,21511179,21511631,4.02,-256,pr,dataset-340
2	CREBBP	Chr14,21504101,21504270,25.6,7105,gb,dataset-488
3	E2F6	Chr14,21511131,21511409,16.7,-34,pr,dataset-822
1	EGR1	Chr14,21511128,21511245,4.48,130,pr,dataset-841
1	ELF1	Chr14,21511072,21511592,17.7,-217,pr,dataset-856
1	ELK1	Chr14,21511302,21511514,5.45,-139,pr,dataset-877
1	ETS1	Chr14,21511085,21511567,8.02,-192,pr,dataset-1152
1	GABPA	Chr14,21511051,21511613,72.7,-238,pr,dataset-1417
3	GATA1	Chr14,21510571,21511298,9.60,77,pr,dataset-1454
1	HCFC1	Chr14,21511042,21511639,68.7,-264,pr,dataset-1581
1	HDAC1	Chr14,21510952,21511307,7.42,68,pr,dataset-1590
1	HEY1	Chr14,21510827,21511655,16.6,-280,pr,dataset-1621
1	IRF1	Chr14,21505139,21505342,6.10,6033,gb,dataset-1763
1	IRF2	Chr14,21505157,21505322,6.86,6053,gb,dataset-1770
1	JUND	Chr14,21511134,21511560,9.77,-185,pr,dataset-1828
1	KDM5B	Chr14,21511107,21511367,11.0,8,pr,dataset-1869
4	MAX	Chr14,21511170,21511353,6.30,22,pr,dataset-1958
1	MAZ	Chr14,21511054,21511559,8.40,-184,pr,dataset-1990
1	MXI1	Chr14,21511014,21511523,9.86,-148,pr,dataset-2065
10	MYC	Chr14,21511129,21511551,6.83,-176,pr,dataset-2092
1	NR2F2	Chr14,21511189,21511421,3.12,-46,pr,dataset-2307
2	PHF8	Chr14,21510827,21511374,37.0,1,pr,dataset-2446
7	POLR2A	Chr14,21511139,21511384,22.8,-9,pr,dataset-2489
1	RBBP5	Chr14,21510668,21511387,5.74,-12,pr,dataset-2660
1	SAP30	Chr14,21510902,21511617,17.0,-242,pr,dataset-2886
1	SIN3A	Chr14,21511104,21511316,6.23,59,pr,dataset-2904
1	SIX5	Chr14,21511320,21511570,12.4,-195,pr,dataset-2922
2	TBP	Chr14,21511124,21511611,18.6,-236,pr,dataset-3521
1	THAP1	Chr14,21511107,21511627,42.7,-252,pr,dataset-3611
1	UBTF	Chr14,21511104,21511378,6.31,-3,pr,dataset-3701
3	YY1	Chr14,21511222,21511649,97.3,-274,pr,dataset-3756
1	BRD4	Chr14,21511114,21511704,31.0,-329,pr,dataset-4700
1	CTCF	Chr14,21511176,21511293,5.81,82,pr,dataset-555
1	ELF1	Chr14,21511268,21511515,4.68,-140,pr,dataset-860
2	EP300	Chr14,21511265,21511618,28.7,-243,pr,dataset-951
1	GABPA	Chr14,21510999,21511637,12.9,-262,pr,dataset-1419
2	MAX	Chr14,21510654,21511619,27.5,-244,pr,dataset-1978
1	MXI1	Chr14,21510713,21511634,20.5,-259,pr,dataset-2070
1	MYC	Chr14,21511001,21511617,7.70,-242,pr,dataset-2113
1	NRF1	Chr14,21511446,21511606,4.74,-231,pr,dataset-2364
3	POLR2A	Chr14,21510853,21511654,10.3,-279,pr,dataset-2534
1	SIN3A	Chr14,21511062,21511541,25.5,-166,pr,dataset-2907
3	SPI1	Chr14,21511139,21511682,21.0,-307,pr,dataset-3150
2	YY1	Chr14,21510951,21511676,19.3,-301,pr,dataset-3762
1	BRCA1	Chr14,21510922,21511624,14.8,-249,pr,dataset-250
20	BRD4	Chr14,21510769,21511261,6.29,114,pr,dataset-302
1	CTCF	Chr14,21511017,21511618,7.06,-243,pr,dataset-716
1	E2F4	Chr14,21511106,21511421,33.9,-46,pr,dataset-817
1	ELF1	Chr14,21511034,21511603,10.9,-228,pr,dataset-859
4	EP300	Chr14,21511144,21511487,3.88,-112,pr,dataset-4985
9	FOXA1	Chr14,21511257,21511555,2.49,-180,pr,dataset-4408
1	GABPA	Chr14,21510863,21511669,18.4,-294,pr,dataset-1421
1	KDM5B	Chr14,21511056,21511437,3.18,-62,pr,dataset-1872
2	MAX	Chr14,21511248,21511606,10.5,-231,pr,dataset-4751
1	MED1	Chr14,21510982,21511531,5.90,-156,pr,dataset-2017
8	MYC	Chr14,21511137,21511315,6.86,60,pr,dataset-2096
1	NRF1	Chr14,21511321,21511653,16.3,-278,pr,dataset-2365
5	POLR2A	Chr14,21511132,21511339,15.1,36,pr,dataset-2502
1	RARA	Chr14,21511208,21511515,5.39,-140,pr,dataset-2635
1	RARG	Chr14,21511199,21511466,6.63,-91,pr,dataset-2645
1	SIN3A	Chr14,21510881,21511563,6.31,-188,pr,dataset-2912
8	SPI1	Chr14,21511130,21511587,21.1,-212,pr,dataset-3129
3	STAT3	Chr14,21511295,21511524,4.90,-149,pr,dataset-3402
1	TFAP2A	Chr14,21511199,21511439,7.99,-64,pr,dataset-3591
6	TFAP2C	Chr14,21511171,21511514,18.5,-139,pr,dataset-3598
1	XBP1	Chr14,21511116,21511534,4.58,-159,pr,dataset-3745
1	CTCF	Chr14,21511171,21511544,11.7,-169,pr,dataset-4810
1	EP300	Chr14,21511306,21511528,5.80,-153,pr,dataset-4804
1	BTAF1	Chr14,21511266,21511604,6.88,-229,pr,dataset-316
1	E2F6	Chr14,21511109,21511378,3.75,-3,pr,dataset-821
2	ELK1	Chr14,21511315,21511523,8.49,-148,pr,dataset-876
2	ELK4	Chr14,21511182,21511636,19.6,-261,pr,dataset-882
4	ELL2	Chr14,21511209,21511630,48.2,-255,pr,dataset-889
4	EP300	Chr14,21511211,21511531,8.40,-156,pr,dataset-4183
2	GABPA	Chr14,21511014,21511593,34.2,-218,pr,dataset-1414
2	GTF2B	Chr14,21511141,21511283,4.36,92,pr,dataset-4372
3	HCFC1	Chr14,21511326,21511561,16.6,-186,pr,dataset-1584
2	MAX	Chr14,21510956,21511599,9.47,-224,pr,dataset-1967
1	MXI1	Chr14,21511053,21511522,8.26,-147,pr,dataset-2064
2	MYC	Chr14,21511083,21511617,19.5,-242,pr,dataset-2091
2	NR2C2	Chr14,21511287,21511566,14.8,-191,pr,dataset-2296
2	POLR2A	Chr14,21510589,21511646,13.8,-271,pr,dataset-2478
1	RFX5	Chr14,21511350,21511546,4.71,-171,pr,dataset-2808
1	STAT1	Chr14,21511111,21511527,8.02,-152,pr,dataset-3393
1	TBP	Chr14,21511162,21511656,14.8,-281,pr,dataset-3515
1	TFAP2A	Chr14,21511176,21511508,5.33,-133,pr,dataset-3590
1	TFAP2C	Chr14,21511146,21511520,5.55,-145,pr,dataset-3592
1	YY1	Chr14,21511253,21511642,68.6,-267,pr,dataset-3773
1	CDX2	Chr14,21511194,21511542,7.20,-167,pr,dataset-398
2	E2F3	Chr14,21511030,21511493,4.28,-118,pr,dataset-809
1	E2F8	Chr14,21511181,21511618,7.39,-243,pr,dataset-834
1	ELF1	Chr14,21511340,21511521,2.87,-146,pr,dataset-861
1	ELL2	Chr14,21511350,21511598,17.4,-223,pr,dataset-886
1	ETS2	Chr14,21510559,21511724,11.4,-349,pr,dataset-1168
1	HOXA1	Chr14,21511206,21511637,3.13,-262,pr,dataset-1678
1	HOXA6	Chr14,21511124,21511806,3.87,-431,pr,dataset-1686
3	ICE1	Chr14,21511365,21511527,5.84,-152,pr,dataset-1749
1	ICE2	Chr14,21511204,21511679,29.1,-304,pr,dataset-1750
1	MAX	Chr14,21511097,21511562,4.28,-187,pr,dataset-1969
1	MNT	Chr14,21511020,21511555,3.44,-180,pr,dataset-2054
3	MYC	Chr14,21510852,21511623,12.1,-248,pr,dataset-2120
1	NCOR1	Chr14,21511515,21511615,5.94,-240,pr,dataset-2206
2	POLR2A	Chr14,21511097,21511385,12.7,-10,pr,dataset-2484
1	RELA	Chr14,21510925,21511637,4.54,-262,pr,dataset-2702
1	REPIN1	Chr14,21511042,21511293,5.44,82,pr,dataset-2751
1	SP1	Chr14,21510816,21511289,8.43,86,pr,dataset-3066
1	TAF3	Chr14,21510747,21511713,14.1,-338,pr,dataset-3480
1	TAL1	Chr14,21511046,21511589,5.79,-214,pr,dataset-3488
1	VEZF1	Chr14,21511255,21511567,3.34,-192,pr,dataset-3733
2	YY1	Chr14,21511040,21511653,81.0,-278,pr,dataset-3766
1	ZNF143	Chr14,21511048,21511596,10.3,-221,pr,dataset-3816
1	TCF21	Chr14,21511009,21511349,8.23,26,pr,dataset-3538
1	CTCF	Chr14,21498582,21498807,9.96,1256,gb,dataset-771
1	E2F6	Chr14,21511104,21511550,13.2,-175,pr,dataset-823
3	FOXA2	Chr14,21511027,21511879,4.12,-504,pr,dataset-1357
1	GABPA	Chr14,21511119,21511564,17.0,-189,pr,dataset-1415
2	MAX	Chr14,21511128,21511547,6.34,-172,pr,dataset-1962
1	MXI1	Chr14,21511064,21511349,7.18,26,pr,dataset-2068
2	MYC	Chr14,21511152,21511311,5.62,64,pr,dataset-2163
2	NANOG	Chr14,21511300,21511524,6.68,-149,pr,dataset-2190
3	POLR2A	Chr14,21511090,21511355,10.7,20,pr,dataset-2474
1	RAD21	Chr14,21511132,21511379,4.69,-4,pr,dataset-2600
2	SIN3A	Chr14,21511026,21511562,9.54,-187,pr,dataset-2903
1	SIX5	Chr14,21511292,21511622,21.3,-247,pr,dataset-2923
3	SOX17	Chr14,21511335,21511560,19.1,-185,pr,dataset-3031
1	SP1	Chr14,21511222,21511524,3.49,-149,pr,dataset-3058
1	SP4	Chr14,21511144,21511524,3.85,-149,pr,dataset-3078
7	SPI1	Chr14,21511077,21511584,11.8,-209,pr,dataset-3160
1	TAF7	Chr14,21511190,21511386,6.48,-11,pr,dataset-3481
1	TBP	Chr14,21511121,21511549,11.9,-174,pr,dataset-3519
3	YY1	Chr14,21511263,21511625,34.3,-250,pr,dataset-3771
1	FOXA2	Chr14,21510610,21511594,7.73,-219,pr,dataset-1347
1	KLF4	Chr14,21511232,21511372,4.66,3,pr,dataset-1888
1	SPI1	Chr14,21510694,21511704,12.2,-329,pr,dataset-3131
1	ETV1	Chr14,21511342,21511517,8.36,-142,pr,dataset-1170
3	SPI1	Chr14,21510704,21511718,14.2,-343,pr,dataset-3246
2	ERG	Chr14,21511124,21511562,40.7,-187,pr,dataset-5041
1	BRD4	Chr14,21511773,21511991,5.47,-616,pr,dataset-4790
1	BRD4	Chr14,21510786,21511991,10.5,-616,pr,dataset-4440
14	SPI1	Chr14,21511043,21511562,19.7,-187,pr,dataset-3292
1	MYC	Chr14,21511113,21511518,10.2,-143,pr,dataset-2135
1	WDR5	Chr14,21510830,21511223,2.71,152,pr,dataset-3735
1	BMI1	Chr14,21510848,21511235,5.91,140,pr,dataset-240
1	BRD2	Chr14,21510751,21511425,7.46,-50,pr,dataset-253
1	ELK4	Chr14,21511181,21511574,8.09,-199,pr,dataset-883
2	EP300	Chr14,21511408,21511612,4.19,-237,pr,dataset-4914
2	ETS1	Chr14,21510850,21511781,283.,-406,pr,dataset-4906
1	HCFC1	Chr14,21510906,21511734,11.0,-359,pr,dataset-1582
1	MYC	Chr14,21511096,21511634,10.0,-259,pr,dataset-2107
1	PHF8	Chr14,21511154,21511335,10.9,40,pr,dataset-2450
1	POLR2A	Chr14,21511062,21511433,16.3,-58,pr,dataset-2482
1	RNF2	Chr14,21510746,21511438,10.7,-63,pr,dataset-2822
1	RYBP	Chr14,21511153,21511520,6.38,-145,pr,dataset-2881
10	SPI1	Chr14,21511017,21511635,16.4,-260,pr,dataset-3298
1	SUMO2	Chr14,21511184,21512006,4.98,-631,pr,dataset-3445
1	TRIM28	Chr14,21510879,21511789,4.68,-414,pr,dataset-3684
1	ZNF263	Chr14,21510631,21511737,11.1,-362,pr,dataset-3833
1	ARID3A	Chr14,21511399,21511563,5.39,-188,pr,dataset-149
4	CREB1	Chr14,21511079,21511619,159.,-244,pr,dataset-4388
1	ELF1	Chr14,21511084,21511616,15.9,-241,pr,dataset-857
2	EZH1	Chr14,21511413,21511543,4.38,-168,pr,dataset-1179
4	GABPA	Chr14,21511068,21511592,9.31,-217,pr,dataset-1416
1	JUND	Chr14,21511271,21511497,3.64,-122,pr,dataset-1826
2	MAX	Chr14,21511082,21511621,15.8,-246,pr,dataset-1964
1	MAZ	Chr14,21511154,21511498,3.08,-123,pr,dataset-1989
1	MXI1	Chr14,21511055,21511587,11.4,-212,pr,dataset-2067
2	MYC	Chr14,21511156,21511580,10.4,-205,pr,dataset-2138
2	NR2C2	Chr14,21511142,21511587,22.5,-212,pr,dataset-2294
1	NR3C1	Chr14,21511294,21511621,22.0,-246,pr,dataset-2314
4	POLR2A	Chr14,21511121,21511463,16.2,-88,pr,dataset-2483
1	RFX5	Chr14,21511243,21511562,4.26,-187,pr,dataset-2810
1	SIN3A	Chr14,21510879,21511622,10.2,-247,pr,dataset-2902
1	SUZ12	Chr14,21511260,21511563,11.1,-188,pr,dataset-3462
1	TBP	Chr14,21510946,21511648,13.4,-273,pr,dataset-3516
1	USF1	Chr14,21511177,21511359,3.73,16,pr,dataset-3705
1	YY1	Chr14,21510648,21511780,29.8,-405,pr,dataset-3765
1	BRD4	Chr14,21511032,21511713,11.4,-338,pr,dataset-272
1	CHD1	Chr14,21511065,21511286,3.75,89,pr,dataset-452
1	CREB1	Chr14,21511348,21511554,12.9,-179,pr,dataset-469
1	E2F6	Chr14,21511108,21511503,4.81,-128,pr,dataset-824
1	ELF1	Chr14,21511078,21511579,16.9,-204,pr,dataset-858
1	EP300	Chr14,21511080,21511752,15.1,-377,pr,dataset-968
1	ETS1	Chr14,21510927,21511653,30.3,-278,pr,dataset-1153
1	FOXA2	Chr14,21511193,21511317,5.04,58,pr,dataset-5059
1	GABPA	Chr14,21510750,21511673,57.9,-298,pr,dataset-1418
1	GTF2B	Chr14,21511216,21511569,8.60,-194,pr,dataset-1553
1	LMNB1	Chr14,21510779,21511266,2.50,109,pr,dataset-1931
4	MAX	Chr14,21511075,21511588,11.1,-213,pr,dataset-1966
1	MAZ	Chr14,21511139,21511586,8.59,-211,pr,dataset-1991
1	MXI1	Chr14,21510768,21511564,37.6,-189,pr,dataset-2069
2	MYC	Chr14,21511060,21511598,12.3,-223,pr,dataset-2103
4	POLR2A	Chr14,21511111,21511373,7.38,2,pr,dataset-2529
1	RB1	Chr14,21511133,21511612,8.58,-237,pr,dataset-2653
4	RBL2	Chr14,21510850,21511408,21.1,-33,pr,dataset-2666
1	SIN3A	Chr14,21510833,21511555,9.10,-180,pr,dataset-2908
1	SIX5	Chr14,21510994,21511645,42.3,-270,pr,dataset-2926
1	SP1	Chr14,21511096,21511592,9.37,-217,pr,dataset-3061
11	SPI1	Chr14,21510961,21511627,17.7,-252,pr,dataset-3238
2	USF1	Chr14,21511179,21511447,8.93,-72,pr,dataset-3711
1	YY1	Chr14,21510783,21511712,55.3,-337,pr,dataset-3767
1	BRD4	Chr14,21509938,21510502,2.94,873,gb,dataset-4490
1	MYC	Chr14,21510963,21511607,15.1,-232,pr,dataset-2141
1	NOTCH1	Chr14,21511026,21511638,10.6,-263,pr,dataset-2286
1	PHF8	Chr14,21511126,21511651,26.0,-276,pr,dataset-2442
1	POLR2A	Chr14,21510782,21511685,13.6,-310,pr,dataset-2520
1	STAT3	Chr14,21511328,21511586,9.34,-211,pr,dataset-3412
2	ELF1	Chr14,21511217,21511618,25.1,-243,pr,dataset-865
1	FLI1	Chr14,21510724,21511595,12.9,-220,pr,dataset-1234
2	GABPA	Chr14,21510809,21511597,64.1,-222,pr,dataset-1437
2	WDR5	Chr14,21510934,21511624,15.4,-249,pr,dataset-3736
44	SPI1	Chr14,21510858,21511584,30.7,-209,pr,dataset-3102
1	MYOD1	Chr14,21511086,21511283,5.83,92,pr,dataset-2174
1	BRD4	Chr14,21511130,21511626,8.05,-251,pr,dataset-293
1	KDM4C	Chr14,21510707,21511504,15.2,-129,pr,dataset-1863
3	BRD4	Chr14,21511463,21511636,2.94,-261,pr,dataset-283
1	CIITA	Chr14,21511189,21511726,27.7,-351,pr,dataset-466
1	DDX5	Chr14,21511595,21511901,4.04,-526,pr,dataset-790
1	DUX4	Chr14,21514027,21514258,10.3,-288,pr,dataset-799
1	ELF1	Chr14,21511359,21511536,11.2,-161,pr,dataset-868
4	ETS1	Chr14,21511362,21511488,5.92,-113,pr,dataset-1159
1	KAT8	Chr14,21511431,21511609,11.5,-234,pr,dataset-1852
1	KLF9	Chr14,21510608,21511560,4.97,-185,pr,dataset-1904
1	NR3C1	Chr14,21511294,21511621,22.0,-246,pr,dataset-2348
1	POLR2A	Chr14,21511114,21511352,12.0,23,pr,dataset-2503
9	SPI1	Chr14,21511344,21511621,21.4,-246,pr,dataset-3271
1	TP53	Chr14,21510906,21511159,4.99,216,pr,dataset-3654
1	BRD4	Chr14,21511547,21511953,11.2,-578,pr,dataset-4792
1	POLR2A	Chr14,21510920,21511694,20.9,-319,pr,dataset-2530
1	SIN3A	Chr14,21510979,21511369,8.97,6,pr,dataset-2905
1	FOXA1	Chr14,21511243,21511806,26.1,-431,pr,dataset-4202
1	IRF1	Chr14,21511031,21511806,26.6,-431,pr,dataset-4204
1	KLF4	Chr14,21510638,21511376,12.1,-1,pr,dataset-4207
3	SPI1	Chr14,21510928,21511601,19.0,-226,pr,dataset-3265
1	GATA1	Chr14,21511295,21511524,8.28,-149,pr,dataset-5111
5	SPI1	Chr14,21510809,21511665,8.80,-290,pr,dataset-3120
1	CBFB	Chr14,21511131,21511340,7.82,35,pr,dataset-330
1	MYH11	Chr14,21510940,21511628,7.67,-253,pr,dataset-2169
1	MAZ	Chr14,21510738,21511960,10.4,-585,pr,dataset-4174
1	CBX8	Chr14,21510751,21511726,18.7,-351,pr,dataset-351
1	CTCF	Chr14,21498652,21498859,21.9,1251,gb,dataset-527
1	ELK4	Chr14,21511348,21511565,5.37,-190,pr,dataset-884
13	ERG	Chr14,21511144,21511374,2.08,1,pr,dataset-4441
2	ETS1	Chr14,21511320,21511618,9.49,-243,pr,dataset-1165
1	ETV1	Chr14,21511110,21511515,7.16,-140,pr,dataset-1169
9	FOXA1	Chr14,21511424,21511628,9.72,-253,pr,dataset-4420
4	GABPA	Chr14,21511139,21511567,24.1,-192,pr,dataset-1426
1	HDAC1	Chr14,21510953,21511275,8.91,100,pr,dataset-1589
1	HDAC2	Chr14,21511049,21511351,12.1,24,pr,dataset-1598
1	MRE11A	Chr14,21511093,21511329,5.25,46,pr,dataset-2055
1	EP300	Chr14,21510492,21511424,16.1,-49,pr,dataset-3895
7	SPI1	Chr14,21511021,21511608,13.5,-233,pr,dataset-3231
10	SPI1	Chr14,21511138,21511614,13.5,-239,pr,dataset-3227
4	BRD4	Chr14,21510756,21511594,4.37,-219,pr,dataset-4934
1	E2F4	Chr14,21511194,21511351,4.38,24,pr,dataset-819
1	BRD7	Chr14,21511347,21511527,7.83,-152,pr,dataset-306
2	FOXA2	Chr14,21511391,21511652,11.3,-277,pr,dataset-5054
2	MYC	Chr14,21511155,21511339,6.86,36,pr,dataset-2150
8	SPI1	Chr14,21511073,21511683,22.7,-308,pr,dataset-3191
1	TFAP2C	Chr14,21511174,21511536,21.4,-161,pr,dataset-3602
2	TP73	Chr14,21511312,21511594,13.1,-219,pr,dataset-3667
4	SPI1	Chr14,21510884,21511635,20.6,-260,pr,dataset-3216
1	CTCF	Chr14,21511322,21511559,8.18,-184,pr,dataset-627
9	SPI1	Chr14,21510912,21511112,8.33,263,pr,dataset-3277
1	SPI1	Chr14,21510943,21511696,17.9,-321,pr,dataset-3153
2	BCL6	Chr14,21511351,21511577,4.06,-202,pr,dataset-221
2	CREBBP	Chr14,21511142,21511566,9.25,-191,pr,dataset-5035
1	FLI1	Chr14,21511193,21511605,12.8,-230,pr,dataset-1233
1	RUNX1	Chr14,21511417,21511549,11.2,-174,pr,dataset-2837
2	SPI1	Chr14,21510725,21511731,12.1,-356,pr,dataset-3247
1	CREB1	Chr14,21511275,21511578,9.95,-203,pr,dataset-475
1	MAX	Chr14,21510769,21511604,11.9,-229,pr,dataset-1973
1	POLR2A	Chr14,21511041,21511680,21.2,-305,pr,dataset-2516
1	TCF12	Chr14,21511146,21511605,5.09,-230,pr,dataset-3531
1	USF1	Chr14,21511109,21511490,2.57,-115,pr,dataset-3712
1	YY1	Chr14,21510923,21511767,27.1,-392,pr,dataset-3769
1	ZBTB7A	Chr14,21510794,21510938,2.46,437,pr,dataset-3798
1	ELK3	Chr14,21510948,21511610,19.4,-235,pr,dataset-879
4	ETS1	Chr14,21510986,21511612,21.9,-237,pr,dataset-1156
1	FLI1	Chr14,21511089,21511576,13.3,-201,pr,dataset-1235
1	MAX	Chr14,21511096,21511374,15.2,1,pr,dataset-1960
2	MYC	Chr14,21511083,21511569,20.3,-194,pr,dataset-2134
3	POLR2A	Chr14,21511019,21511389,23.9,-14,pr,dataset-2471

## Sheet: Overlapped elements
Names	Total	Overlapped elements
HNRNPA2B1-regulated mRNAs vs. TFs for METTL3	100	EP300 MAX CHD1 BRCA1 SETDB1 KLF4 JUND ELF1 ICE1 E2F4 CREB1 STAT5B NCOR1 IRF2 HDAC1 BRD3 STAT3 RBL2 GABPA ELK1 SP1 WDR5 E2F6 HOXA1 RBPJ CREBBP KAT8 STAT1 BRD7 ATF2 SUZ12 TRIM28 BRD2 ICE2 UBTF POU2F1 ETV1 ARID3A NR3C1 YY1 CBX8 TBP MAZ RARA PML CBFB HDAC2 TCF3 RBBP5 RAD21 ELL2 DDX5 THAP1 HCFC1 NRF1 BRD4 SP4 ELK4 STAG1 CDK7 POLR2A ZNF263 CBX3 BMI1 BTAF1 RYBP ETS2 TCF12 RUNX1 ZBTB7A NFIC EZH1 CDK9 SUM…
